# Supplementary material for: 7-Bromo-2-(4-fluoro­phen­yl)-1-(methyl­sulfin­yl)naphtho[2,1-b]furan
Source: Acta Crystallogr Sect E Struct Rep Online. 2010 Apr 2;66(Pt 5):o1012. doi: 10.1107/S1600536810011645 (PMC2979164; doi:10.1107/S1600536810011645)
Supplement: Supplementary file 2 [file e-66-o1012-Isup2.hkl]

# 
# h,k,l, Fc-squared, Fo-squared, sigma(Fo-squared) and status flag 
# 
data_I
_shelx_title ' 09ZX IN P2(1)/C' 
_shelx_refln_list_code          4 
_shelx_F_calc_maximum      256.24 
_exptl_crystal_F_000       808.00 
_reflns_d_resolution_high  0.7716 
 
loop_ 
 _symmetry_equiv_pos_as_xyz 
 'x, y, z' 
 '-x, y+1/2, -z+1/2' 
 '-x, -y, -z' 
 'x, -y-1/2, z-1/2' 
 
_cell_length_a     6.0155 
_cell_length_b    22.7143 
_cell_length_c    11.4364 
_cell_angle_alpha  90.000 
_cell_angle_beta   91.716 
_cell_angle_gamma  90.000 
 
_shelx_F_squared_multiplier     1.000 
 
loop_ 
 _refln_index_h 
 _refln_index_k 
 _refln_index_l 
 _refln_F_squared_calc 
 _refln_F_squared_meas 
 _refln_F_squared_sigma 
 _refln_observed_status 
   1   0   0    13023.44    12871.88    450.54 o 
   2   0   0    19265.90    19906.77    695.54 o 
   3   0   0    20801.66    20174.74    704.96 o 
   4   0   0     8205.97     7665.65    272.09 o 
   5   0   0     3636.15     3717.98    137.81 o 
   6   0   0      279.69      352.78     29.45 o 
   7   0   0      313.36      319.30     20.77 o 
   1   1   0       53.59       41.62      2.68 o 
   2   1   0       34.89       43.99      3.94 o 
   3   1   0       94.85      159.89     13.25 o 
   4   1   0       23.43       79.68     38.58 o 
   5   1   0       44.64       67.80     11.40 o 
   6   1   0       44.95       35.55     10.67 o 
   7   1   0       79.18       73.03     14.02 o 
   0   2   0      194.31      182.36      8.25 o 
   1   2   0     3087.14     3246.33     66.71 o 
   2   2   0      208.69      170.20     10.60 o 
   3   2   0     2079.20     2024.80     53.10 o 
   4   2   0      833.95      746.85     24.57 o 
   5   2   0       93.92       79.72      8.98 o 
   6   2   0       41.29       48.46      8.08 o 
   7   2   0       70.69       59.83     20.91 o 
   1   3   0     1804.45     1810.07     41.58 o 
   2   3   0     2679.84     2698.23     56.61 o 
   3   3   0      629.55      544.79     10.65 o 
   4   3   0     4490.43     4588.11     82.82 o 
   5   3   0     3087.53     3112.57     58.29 o 
   6   3   0      514.54      529.79     27.97 o 
   7   3   0      502.87      531.79     20.22 o 
   0   4   0    35405.39    30508.31    530.11 o 
   1   4   0      579.03      518.86     17.34 o 
   2   4   0     1699.37     1705.82     31.32 o 
   3   4   0     3420.08     3523.48     63.81 o 
   4   4   0     1729.94     1819.58     34.82 o 
   5   4   0      709.19      745.85     17.92 o 
   6   4   0       73.39       81.00      9.10 o 
   7   4   0      205.30      228.56     14.53 o 
   1   5   0     1424.04     1560.85     38.93 o 
   2   5   0      810.82      768.52     17.39 o 
   3   5   0      118.08       88.00      7.38 o 
   4   5   0      538.47      511.94     12.77 o 
   5   5   0      278.25      252.45     10.33 o 
   6   5   0      427.78      436.93     17.20 o 
   7   5   0       12.32       11.66     13.08 o 
   0   6   0     6353.08     6626.43    104.50 o 
   1   6   0     6372.53     6730.44    106.11 o 
   2   6   0     3241.49     3282.34     60.74 o 
   3   6   0     1159.11     1082.98     24.63 o 
   4   6   0      902.35      857.90     18.59 o 
   5   6   0       39.10       45.94      6.19 o 
   6   6   0      145.80      154.46     14.26 o 
   7   6   0      191.72      197.18     17.64 o 
   1   7   0     2902.82     2936.69     42.87 o 
   2   7   0     2085.97     2354.06     38.92 o 
   3   7   0        6.61       15.19      4.51 o 
   4   7   0       66.81       79.41     10.68 o 
   5   7   0      557.71      569.03     14.58 o 
   6   7   0      289.79      305.64     17.95 o 
   7   7   0       44.89       48.14     13.71 o 
   0   8   0    23235.97    22119.50    355.24 o 
   1   8   0    13965.35    14751.74    211.26 o 
   2   8   0      653.15      496.60     10.70 o 
   3   8   0     5964.10     5595.75    120.95 o 
   4   8   0     4470.66     4337.77    125.55 o 
   5   8   0     1570.75     1549.89     57.72 o 
   6   8   0       51.39       65.89     12.04 o 
   7   8   0      329.54      359.06     21.93 o 
   1   9   0      125.82      112.69      3.70 o 
   2   9   0      141.17      152.04      5.65 o 
   3   9   0        3.15       10.36      3.03 o 
   4   9   0        5.29       14.36      4.60 o 
   5   9   0        3.37       10.65     12.66 o 
   6   9   0      579.40      548.08     25.74 o 
   7   9   0        5.36        7.82     14.72 o 
   0  10   0       57.91       70.68      3.91 o 
   1  10   0      699.94      665.42     16.12 o 
   2  10   0       65.71       63.04      3.02 o 
   3  10   0      543.06      595.85     15.83 o 
   4  10   0      187.32      196.48     18.41 o 
   5  10   0     1753.20     1880.06     56.42 o 
   6  10   0      171.58      147.94     15.12 o 
   7  10   0      197.66      212.44     19.35 o 
   1  11   0        4.92       23.33      4.82 o 
   2  11   0     1872.64     2144.35     32.21 o 
   3  11   0       37.11       50.63      6.89 o 
   4  11   0      733.16      757.69     37.14 o 
   5  11   0     1297.50     1226.21     40.81 o 
   6  11   0       21.15       31.23     12.93 o 
   7  11   0       43.35       33.42     16.12 o 
   0  12   0     6029.30     5942.33    106.12 o 
   1  12   0    12971.54    12832.83    185.01 o 
   2  12   0     4056.12     3995.13     58.86 o 
   3  12   0     3970.60     3936.95     97.21 o 
   4  12   0     2880.92     2770.58     61.75 o 
   5  12   0       56.68       61.38     11.86 o 
   6  12   0      392.12      359.77     22.47 o 
   7  12   0      350.46      383.77     25.15 o 
   1  13   0      255.52      268.18     12.51 o 
   2  13   0       66.31       81.05      5.06 o 
   3  13   0       19.40       16.98      3.15 o 
   4  13   0       18.28       17.71     12.07 o 
   5  13   0       23.22       14.37     12.20 o 
   6  13   0       55.53       40.98     15.14 o 
   0  14   0      908.11      958.38     23.55 o 
   1  14   0     1429.41     1473.43     23.26 o 
   2  14   0       77.08       89.14      4.25 o 
   3  14   0       85.23       99.91      4.72 o 
   4  14   0       11.52       17.11      6.86 o 
   5  14   0        8.56       16.37     12.96 o 
   6  14   0        5.10       26.75     15.91 o 
   1  15   0      145.33      160.48      5.72 o 
   2  15   0      409.93      452.81      9.69 o 
   3  15   0      518.12      564.73     12.94 o 
   4  15   0     2015.08     1992.22     40.11 o 
   5  15   0      884.20      873.62     25.13 o 
   6  15   0      698.70      718.86     32.35 o 
   0  16   0     1105.33     1215.34     39.16 o 
   1  16   0       98.74      139.39      6.81 o 
   2  16   0       24.23       46.90      4.06 o 
   3  16   0      215.53      218.80      8.03 o 
   4  16   0      135.01      127.37      8.39 o 
   5  16   0       29.55       25.51      9.31 o 
   6  16   0        4.76        0.03     15.84 o 
   1  17   0       89.71      104.50      4.84 o 
   2  17   0      171.23      186.91      6.72 o 
   3  17   0       90.69       90.57      5.84 o 
   4  17   0       49.09       43.68      9.69 o 
   5  17   0        9.75       15.84      8.70 o 
   6  17   0       21.30       19.02     13.25 o 
   0  18   0    10802.25    10737.71    268.17 o 
   1  18   0     1956.41     1983.22     31.31 o 
   2  18   0     1419.89     1357.42     23.84 o 
   3  18   0     1705.78     1667.88     30.49 o 
   4  18   0      772.45      783.51     17.41 o 
   5  18   0      717.62      725.96     20.77 o 
   6  18   0      315.37      312.06     15.59 o 
   1  19   0      604.40      603.08     14.27 o 
   2  19   0       14.27       21.70      4.55 o 
   3  19   0        3.99       18.67      5.46 o 
   4  19   0      160.48      179.37     15.35 o 
   5  19   0       12.73       19.31      9.41 o 
   0  20   0      168.81      299.73     23.56 o 
   1  20   0      159.27      196.18      9.97 o 
   2  20   0      669.24      702.46     16.23 o 
   3  20   0      935.02      914.89     19.76 o 
   4  20   0      648.88      622.18     23.94 o 
   5  20   0      157.39      156.06     11.50 o 
   1  21   0      397.77      380.41     15.49 o 
   2  21   0        0.83       -0.11      5.41 o 
   3  21   0       45.37       40.53      6.50 o 
   4  21   0      141.68      126.70      8.27 o 
   5  21   0       28.26       32.31     10.53 o 
   0  22   0      177.97      149.00     23.56 o 
   1  22   0       29.29       27.54      8.13 o 
   2  22   0       16.02       16.50      7.42 o 
   3  22   0      169.74      138.47      8.28 o 
   4  22   0      225.12      216.61     10.35 o 
   5  22   0       56.06       57.01     11.24 o 
   1  23   0      320.31      333.05     15.08 o 
   2  23   0       10.70       19.05      6.91 o 
   3  23   0       24.41       27.58      7.04 o 
   4  23   0      102.61      112.95      8.78 o 
   0  24   0      586.46      684.35     45.35 o 
   1  24   0       63.44       47.35      9.36 o 
   2  24   0      143.40      173.30     12.49 o 
   3  24   0       20.55       44.97      7.61 o 
   4  24   0        0.74        2.76      9.46 o 
   1  25   0        0.02       -8.58     10.19 o 
   2  25   0        0.92        1.28      9.95 o 
   3  25   0        0.05       -1.05      7.58 o 
   4  25   0       16.01       13.93      8.66 o 
   0  26   0      370.41      391.65     36.51 o 
   1  26   0      110.37      124.60     19.57 o 
   2  26   0        6.69       -0.25     10.17 o 
   3  26   0       82.74       62.63     12.53 o 
   1  27   0      147.40      172.97     22.06 o 
   2  27   0       97.67       97.59     12.54 o 
   3  27   0        1.57       -3.18     11.74 o 
   0  28   0        1.05        4.71     28.86 o 
   1  28   0      307.04      266.47     26.64 o 
   2  28   0       20.14        6.28     11.73 o 
   1  29   0        3.98       22.09     21.66 o 
  -7   1   1      264.43      281.05     22.07 o 
  -6   1   1     2388.00     2392.04     66.84 o 
  -5   1   1      735.46      722.96     25.61 o 
  -4   1   1      316.17      290.20     13.95 o 
  -3   1   1     7332.03     7862.45    195.73 o 
  -2   1   1     4430.63     4710.64    117.44 o 
  -1   1   1     5837.92     6017.99    126.68 o 
   0   1   1      723.12      755.89     12.63 o 
   1   1   1      137.24      125.74      9.09 o 
   2   1   1      700.42      700.71     19.81 o 
   3   1   1     1660.35     1638.32     36.69 o 
   4   1   1     3292.43     3383.07     64.83 o 
   5   1   1      547.36      576.47     14.77 o 
   6   1   1      364.00      377.31     17.39 o 
   7   1   1        6.65       11.47     11.43 o 
  -7   2   1       45.36       51.36      8.79 o 
  -6   2   1     1202.30     1153.73     48.88 o 
  -5   2   1       19.94       42.14     10.83 o 
  -4   2   1      406.73      401.07     24.15 o 
  -3   2   1        2.38       44.45      5.83 o 
  -2   2   1      525.45      542.85     15.82 o 
  -1   2   1     1330.59     1397.76     37.31 o 
   0   2   1     2329.49     2418.82     39.77 o 
   1   2   1       55.49       72.96      6.23 o 
   2   2   1      593.36      651.02     13.40 o 
   3   2   1     2022.06     2035.73     34.40 o 
   4   2   1     2784.62     2752.74     46.56 o 
   5   2   1      540.48      498.67     11.95 o 
   6   2   1      742.67      733.17     32.61 o 
   7   2   1      962.88      942.39     41.49 o 
  -7   3   1      474.34      502.73     19.48 o 
  -6   3   1     1439.90     1480.43     36.81 o 
  -5   3   1      977.51      962.33     21.06 o 
  -4   3   1     1452.65     1536.23     35.12 o 
  -3   3   1     4740.23     4809.51    102.17 o 
  -2   3   1     5979.31     6088.18    128.26 o 
  -1   3   1     1137.90     1162.93     31.52 o 
   0   3   1      495.96      514.33      7.73 o 
   1   3   1     6041.84     6017.59    106.39 o 
   2   3   1     1869.18     1840.86     28.52 o 
   3   3   1       50.69       42.27      2.98 o 
   4   3   1        7.89        7.98      3.91 o 
   5   3   1       14.11       16.22      4.55 o 
   6   3   1       11.89        3.91     10.64 o 
   7   3   1       97.58      110.85     19.70 o 
  -7   4   1      312.21      306.42     15.49 o 
  -6   4   1       69.76       71.31      8.69 o 
  -5   4   1     1054.40     1042.88     22.42 o 
  -4   4   1     1072.22     1055.68     21.48 o 
  -3   4   1     1990.76     2143.10     39.44 o 
  -2   4   1     2252.66     2303.86     48.19 o 
  -1   4   1      112.30      114.30      3.28 o 
   0   4   1      691.68      741.73     11.05 o 
   1   4   1     1390.13     1463.60     26.62 o 
   2   4   1      256.00      279.01      6.33 o 
   3   4   1       47.63       50.27      2.85 o 
   4   4   1      167.88      180.34      6.53 o 
   5   4   1       34.03       35.57      6.46 o 
   6   4   1       79.67       98.39     11.87 o 
   7   4   1        0.98       12.80     17.48 o 
  -7   5   1      441.64      466.91     22.74 o 
  -6   5   1     1339.97     1365.49     34.99 o 
  -5   5   1      517.96      486.64     13.65 o 
  -4   5   1     3958.56     3797.77     69.08 o 
  -3   5   1     4690.38     4592.48     95.05 o 
  -2   5   1     7377.91     7543.99    154.88 o 
  -1   5   1     6872.80     6983.07    110.01 o 
   0   5   1     5306.30     5222.44     69.59 o 
   1   5   1    33190.44    29560.00    471.20 o 
   2   5   1     2643.23     2614.24     48.75 o 
   3   5   1     7554.79     7568.60    123.40 o 
   4   5   1     4362.23     4416.08     73.28 o 
   5   5   1     2812.91     2872.35     49.25 o 
   6   5   1      935.51     1030.17     27.37 o 
   7   5   1      114.83      142.00     19.98 o 
  -7   6   1       19.08        7.36     11.69 o 
  -6   6   1       84.33       65.91     10.30 o 
  -5   6   1      441.49      417.62     18.37 o 
  -4   6   1      595.17      625.38     16.81 o 
  -3   6   1      163.34      145.42     10.42 o 
  -2   6   1     1538.29     1556.36     33.27 o 
  -1   6   1     4067.92     3884.04     56.26 o 
   0   6   1    14856.96    14509.11    215.84 o 
   1   6   1     1538.31     1554.91     25.29 o 
   2   6   1     7517.80     7658.64    139.35 o 
   3   6   1     7056.14     7024.57    128.96 o 
   4   6   1     2799.60     2663.54     45.22 o 
   5   6   1     1319.84     1331.23     24.94 o 
   6   6   1      861.07      849.38     25.50 o 
   7   6   1     1082.97     1082.47     60.66 o 
  -7   7   1       41.48       28.52     18.55 o 
  -6   7   1      476.19      475.62     21.93 o 
  -5   7   1      274.50      258.84     16.49 o 
  -4   7   1      130.86      106.62     10.00 o 
  -3   7   1     2449.07     2207.61     47.15 o 
  -2   7   1     3803.79     3652.97     98.10 o 
  -1   7   1     2592.52     2618.57     38.14 o 
   0   7   1     7132.85     7073.87     94.29 o 
   1   7   1     2101.59     2000.20     32.41 o 
   2   7   1     5116.80     5096.42     90.73 o 
   3   7   1      909.41      811.13     17.34 o 
   4   7   1     1172.48     1090.96     25.67 o 
   5   7   1      717.98      699.18     20.15 o 
   6   7   1        4.89       -2.91     10.97 o 
   7   7   1      249.50      216.73     34.16 o 
  -7   8   1       47.12       35.85     13.64 o 
  -6   8   1      307.08      311.12     18.85 o 
  -5   8   1     1200.36     1228.14     39.12 o 
  -4   8   1      287.92      256.56     10.39 o 
  -3   8   1      189.37      186.61      7.80 o 
  -2   8   1      178.05      251.72      6.61 o 
  -1   8   1     1652.70     1740.53     23.74 o 
   0   8   1     2701.32     2752.26     37.28 o 
   1   8   1        7.59       11.97      2.14 o 
   2   8   1      349.54      412.69      9.55 o 
   3   8   1      337.58      345.68      9.57 o 
   4   8   1       73.72       70.96      5.69 o 
   5   8   1        4.14        1.61      7.11 o 
   6   8   1       84.17      100.46     13.55 o 
   7   8   1        7.26        6.48     27.09 o 
  -7   9   1      723.62      784.21     32.54 o 
  -6   9   1     2361.54     2394.41     70.58 o 
  -5   9   1     1415.38     1484.99     89.52 o 
  -4   9   1     3545.13     3713.77    101.90 o 
  -3   9   1     3433.93     3413.41     61.70 o 
  -2   9   1     4237.47     3987.43     63.97 o 
  -1   9   1    11108.96    11473.18    151.33 o 
   0   9   1     2582.40     2484.71     33.90 o 
   1   9   1     4006.38     3920.62     57.22 o 
   2   9   1     2079.07     2045.46     40.80 o 
   3   9   1      904.19      994.18     25.80 o 
   4   9   1      138.91      169.28     11.32 o 
   5   9   1      725.29      700.78     23.86 o 
   6   9   1      722.70      685.96     38.58 o 
   7   9   1       55.99       61.25     29.45 o 
  -7  10   1      457.52      482.96     30.92 o 
  -6  10   1      180.84      181.10     15.34 o 
  -5  10   1     2741.53     2609.08     74.65 o 
  -4  10   1      131.34      110.27     10.61 o 
  -3  10   1     1530.55     1576.22     29.87 o 
  -2  10   1     1143.27     1146.63     17.83 o 
  -1  10   1     3197.47     3308.39     44.47 o 
   0  10   1       66.89      114.53      5.97 o 
   1  10   1      539.76      642.10     10.87 o 
   2  10   1       70.60       87.66      5.59 o 
   3  10   1      101.21      112.97      4.88 o 
   4  10   1      357.84      365.62     13.36 o 
   5  10   1     1000.49      959.15     33.51 o 
   6  10   1      194.07      184.60     16.45 o 
   7  10   1      559.42      541.83     50.06 o 
  -7  11   1       11.37        0.53     15.68 o 
  -6  11   1       34.53       19.06     13.10 o 
  -5  11   1      118.07      100.00     19.44 o 
  -4  11   1      185.53      156.82      8.46 o 
  -3  11   1      267.16      277.24     12.62 o 
  -2  11   1     1297.22     1355.29     21.01 o 
  -1  11   1     1970.06     2257.89     30.92 o 
   0  11   1      121.78      162.29      5.86 o 
   1  11   1       73.36       70.46      3.95 o 
   2  11   1      745.40      780.70     14.41 o 
   3  11   1     1065.14     1105.64     28.99 o 
   4  11   1      883.33      914.75     33.02 o 
   5  11   1      189.22      209.03     26.80 o 
   6  11   1       13.59       19.37     13.18 o 
   7  11   1       90.76      114.25     34.16 o 
  -7  12   1        5.08       17.53     15.83 o 
  -6  12   1       86.11      107.23     15.36 o 
  -5  12   1        3.93        9.15     10.88 o 
  -4  12   1     1551.54     1460.38     34.70 o 
  -3  12   1      852.26      824.59     18.57 o 
  -2  12   1     2890.67     3013.68     44.53 o 
  -1  12   1     3043.47     3032.88     44.90 o 
   0  12   1     1720.69     1770.88     24.96 o 
   1  12   1     1081.32     1102.81     17.70 o 
   2  12   1     3323.17     3525.44     52.09 o 
   3  12   1      641.32      624.56     14.96 o 
   4  12   1      177.38      192.62      9.52 o 
   5  12   1      190.24      216.36     35.93 o 
   6  12   1      165.86      171.04     17.32 o 
   7  12   1       42.83       48.88     31.21 o 
  -6  13   1      195.52      204.99     18.37 o 
  -5  13   1      270.27      258.13     18.31 o 
  -4  13   1     2146.36     2149.48     49.33 o 
  -3  13   1     2385.06     2325.37     39.35 o 
  -2  13   1     2493.58     2492.03     37.42 o 
  -1  13   1     1301.56     1232.54     19.66 o 
   0  13   1     6769.09     6507.79     87.43 o 
   1  13   1     5149.82     5069.62     68.51 o 
   2  13   1     3066.67     3007.19     44.94 o 
   3  13   1     2932.53     2789.76     46.02 o 
   4  13   1     3086.05     2982.45     55.91 o 
   5  13   1     3446.10     3308.55    135.75 o 
   6  13   1      528.83      581.69     28.72 o 
  -6  14   1        2.41       12.13     15.47 o 
  -5  14   1       37.13       20.85     12.96 o 
  -4  14   1      319.01      286.52     11.37 o 
  -3  14   1       48.92       36.83      4.04 o 
  -2  14   1       55.90       54.39      3.49 o 
  -1  14   1      214.22      207.48      6.22 o 
   0  14   1      551.61      551.44      9.57 o 
   1  14   1      671.93      688.54     12.48 o 
   2  14   1      695.50      712.49     13.05 o 
   3  14   1     1140.18     1130.52     18.97 o 
   4  14   1      656.44      684.04     49.34 o 
   5  14   1      553.57      558.28     31.09 o 
   6  14   1      195.64      156.66     28.86 o 
  -6  15   1        3.78        2.45     15.56 o 
  -5  15   1       41.11       43.19      7.79 o 
  -4  15   1        1.30        4.28      6.47 o 
  -3  15   1       79.91       84.51      5.98 o 
  -2  15   1        5.79       20.31      3.26 o 
  -1  15   1       51.63       62.77      4.28 o 
   0  15   1      339.24      423.83     15.76 o 
   1  15   1     1053.78     1107.90     18.98 o 
   2  15   1      243.12      264.41     12.11 o 
   3  15   1        2.81        9.23      3.79 o 
   4  15   1        2.78       12.87      7.56 o 
   5  15   1        1.65       -8.19      8.49 o 
   6  15   1       87.59      109.54     28.27 o 
  -6  16   1       49.40       54.77     13.61 o 
  -5  16   1       83.68       61.38      8.72 o 
  -4  16   1       58.39       53.00      7.48 o 
  -3  16   1      335.84      302.83      9.48 o 
  -2  16   1      219.44      208.98      8.60 o 
  -1  16   1       29.51       39.10      4.79 o 
   0  16   1     2283.98     2292.05     35.20 o 
   1  16   1       15.89       19.14      4.63 o 
   2  16   1       21.30       25.34      3.92 o 
   3  16   1        3.01        5.93      4.02 o 
   4  16   1       53.05       62.83      7.71 o 
   5  16   1       94.10      115.16     10.86 o 
   6  16   1       16.49       34.16     27.09 o 
  -6  17   1      510.33      487.50     21.92 o 
  -5  17   1      862.71      834.99     28.99 o 
  -4  17   1      337.42      339.99     18.07 o 
  -3  17   1     2145.60     2032.23     35.97 o 
  -2  17   1     2296.26     2221.90     38.69 o 
  -1  17   1     1758.66     1670.22     43.46 o 
   0  17   1     3380.59     3203.40     48.35 o 
   1  17   1      395.89      349.37     11.51 o 
   2  17   1     3314.23     3190.46     49.01 o 
   3  17   1      856.22      850.47     17.81 o 
   4  17   1      638.96      607.67     23.27 o 
   5  17   1      581.97      549.67     17.93 o 
   6  17   1      179.10      158.42     33.57 o 
  -6  18   1       42.12       58.74     10.68 o 
  -5  18   1       83.27       76.02      9.73 o 
  -4  18   1      101.92      113.83      6.79 o 
  -3  18   1       36.82       37.73      5.42 o 
  -2  18   1       22.29       15.70      5.10 o 
  -1  18   1       28.44       15.64      4.44 o 
   0  18   1     1134.37     1065.07     19.67 o 
   1  18   1      923.51      899.02     19.94 o 
   2  18   1      365.95      375.66      9.74 o 
   3  18   1      179.03      183.75      8.43 o 
   4  18   1      366.60      379.93     14.13 o 
   5  18   1      419.49      444.49     22.53 o 
   6  18   1      153.53      167.36     13.95 o 
  -5  19   1       15.21       17.87      9.10 o 
  -4  19   1      370.26      334.76     11.51 o 
  -3  19   1       18.72       19.11      5.64 o 
  -2  19   1      175.70      185.68     11.38 o 
  -1  19   1       49.30       59.49      5.33 o 
   0  19   1       99.31      119.00     12.90 o 
   1  19   1     2648.40     2659.95     49.59 o 
   2  19   1      294.39      284.00     10.08 o 
   3  19   1        4.71        8.90      5.39 o 
   4  19   1      597.74      557.67     14.66 o 
   5  19   1       33.92       31.24     10.87 o 
  -5  20   1       12.43        8.32      9.39 o 
  -4  20   1       61.76       65.36      7.17 o 
  -3  20   1       40.15       44.85      6.34 o 
  -2  20   1       44.40       44.48      5.82 o 
  -1  20   1      665.00      653.60     15.17 o 
   0  20   1      115.96      136.97      7.95 o 
   1  20   1      155.27      167.07     10.12 o 
   2  20   1        4.79        4.75      4.91 o 
   3  20   1       25.57       33.20      6.46 o 
   4  20   1      174.58      169.28      9.66 o 
   5  20   1        6.77        8.09     11.07 o 
  -5  21   1      177.96      152.05     13.55 o 
  -4  21   1      338.80      316.36     14.26 o 
  -3  21   1      696.36      640.57     21.36 o 
  -2  21   1      389.95      405.00     14.35 o 
  -1  21   1      394.64      394.31     12.69 o 
   0  21   1      937.01      942.72     34.34 o 
   1  21   1     1381.08     1365.47     28.41 o 
   2  21   1      526.75      537.39     22.52 o 
   3  21   1      180.92      163.93      9.22 o 
   4  21   1       13.27       12.35      7.26 o 
   5  21   1        6.85       11.72     11.15 o 
  -5  22   1      196.36      206.74     13.21 o 
  -4  22   1      436.61      462.03     14.62 o 
  -3  22   1      574.06      525.76     17.13 o 
  -2  22   1      243.67      240.61     10.03 o 
  -1  22   1       64.77       60.74      8.59 o 
   0  22   1      330.83      330.88     21.72 o 
   1  22   1       30.55       40.88      7.12 o 
   2  22   1       68.28       90.85     18.43 o 
   3  22   1      202.06      208.93     18.62 o 
   4  22   1        8.65        7.40      7.43 o 
   5  22   1        4.17        5.07     11.69 o 
  -4  23   1       35.45       34.40      7.98 o 
  -3  23   1      158.77      126.55      9.00 o 
  -2  23   1      245.95      210.56     10.76 o 
  -1  23   1      205.41      197.58     12.71 o 
   0  23   1      548.01      476.62     26.65 o 
   1  23   1       96.83      100.19      8.33 o 
   2  23   1     1195.40     1188.39     31.86 o 
   3  23   1      481.07      469.58     15.38 o 
   4  23   1      203.90      202.96     11.23 o 
  -4  24   1       40.04       42.88      8.38 o 
  -3  24   1      217.77      226.99     10.69 o 
  -2  24   1      582.13      578.85     16.97 o 
  -1  24   1      897.78      905.60     26.58 o 
   0  24   1      227.52      229.69     20.19 o 
   1  24   1      392.14      387.51     17.22 o 
   2  24   1      827.33      902.62     27.20 o 
   3  24   1      104.60      105.08     12.16 o 
   4  24   1      238.07      260.35     12.93 o 
  -4  25   1       76.44      103.92      9.48 o 
  -3  25   1      404.19      373.63     14.52 o 
  -2  25   1      572.67      559.39     21.43 o 
  -1  25   1     1633.46     1609.86     42.82 o 
   0  25   1      243.62      285.73     27.68 o 
   1  25   1      777.17      825.12     25.49 o 
   2  25   1     1253.36     1253.23     34.30 o 
   3  25   1      482.84      454.61     20.30 o 
   4  25   1      167.69      144.74     10.52 o 
  -3  26   1       56.65       48.55      8.66 o 
  -2  26   1       38.65       34.68     10.88 o 
  -1  26   1       91.14       97.72     19.57 o 
   0  26   1      448.30      498.73     30.40 o 
   1  26   1      121.85      125.69     19.78 o 
   2  26   1        5.28       19.95     10.71 o 
   3  26   1      219.03      237.49     16.47 o 
  -3  27   1       33.03       35.42      9.12 o 
  -2  27   1       70.53      117.01     15.17 o 
  -1  27   1       60.04       49.45     19.56 o 
   0  27   1       12.86       23.30     19.94 o 
   1  27   1       71.86       98.32     21.42 o 
   2  27   1        3.26        9.67     11.13 o 
   3  27   1        2.43       -8.30     15.01 o 
  -2  28   1      172.83      171.31     18.48 o 
  -1  28   1        0.90      -19.10     19.10 o 
   0  28   1        4.19      -13.29     19.36 o 
   1  28   1       98.58       96.28     22.07 o 
   2  28   1        0.81        2.07     11.57 o 
  -1  29   1        5.31       -7.66     22.97 o 
   0  29   1        5.47       -3.33     20.81 o 
   1  29   1      165.61      172.89     23.94 o 
  -6   0   2      100.08       77.74     19.44 o 
  -5   0   2     1699.12     1672.00     67.14 o 
  -3   0   2    14625.10    16054.51    561.26 o 
  -2   0   2     1838.66     1827.43     48.71 o 
  -1   0   2      246.55      267.79     14.26 o 
   0   0   2      243.69      218.79      4.08 o 
   1   0   2     6749.93     6587.04    158.20 o 
   2   0   2      919.92      858.86     24.80 o 
   3   0   2       80.80      127.21     11.78 o 
   4   0   2     3713.11     4004.98     84.95 o 
   5   0   2       29.02       42.75      6.84 o 
   6   0   2      113.42      162.81     15.81 o 
   7   0   2      168.98      248.75     21.20 o 
  -6   1   2        6.15       -1.47     12.49 o 
  -5   1   2      407.38      409.06     19.44 o 
  -4   1   2      317.59      273.05     13.53 o 
  -3   1   2      695.84      608.50     15.19 o 
  -2   1   2     2256.11     2321.23     49.32 o 
  -1   1   2     7534.46     7464.87    118.87 o 
   0   1   2     1366.93     1345.30     21.20 o 
   1   1   2    65656.81    58083.03    993.95 o 
   2   1   2     8007.97     8027.19    146.80 o 
   3   1   2     5733.23     5523.01     90.65 o 
   4   1   2     6085.18     5857.11    117.39 o 
   5   1   2     2672.23     2563.71     47.75 o 
   6   1   2     1259.70     1258.75     28.13 o 
   7   1   2      967.15      971.03     25.62 o 
  -7   2   2      147.53      140.76     15.31 o 
  -6   2   2      608.20      646.41     19.76 o 
  -5   2   2      831.01      912.21     24.97 o 
  -4   2   2     1273.97     1407.22     32.41 o 
  -3   2   2     4383.12     4738.44    124.97 o 
  -2   2   2     2531.87     2475.05     65.90 o 
  -1   2   2     5491.98     5716.10    135.72 o 
   0   2   2      141.39      178.02      3.73 o 
   1   2   2       84.25       54.57      3.85 o 
   2   2   2     5555.15     6031.79    107.47 o 
   3   2   2      111.21      124.89      4.75 o 
   4   2   2        1.62        2.12      3.36 o 
   5   2   2      198.58      211.62      9.09 o 
   6   2   2       99.83      100.89     10.57 o 
   7   2   2        2.42        1.83     11.87 o 
  -7   3   2       58.71       51.24     11.78 o 
  -6   3   2       23.18       43.69      8.05 o 
  -4   3   2       13.38       51.83      5.41 o 
  -3   3   2      184.25      319.86     21.50 o 
  -2   3   2     3591.76     3915.68    103.38 o 
  -1   3   2      426.09      440.71     12.29 o 
   0   3   2      239.57      241.16      5.27 o 
   1   3   2    41844.83    39234.06    612.30 o 
   2   3   2     1576.52     1672.82     32.81 o 
   3   3   2       36.27       32.80      2.95 o 
   4   3   2      104.91       99.70      5.46 o 
   5   3   2      252.22      250.64     10.27 o 
   6   3   2       28.73       11.93     10.99 o 
   7   3   2       13.64        4.44     11.81 o 
  -7   4   2      654.95      636.64     31.80 o 
  -6   4   2      464.65      496.44     17.58 o 
  -5   4   2     3982.35     4051.60     88.38 o 
  -4   4   2     5261.06     5272.20    112.77 o 
  -3   4   2     8361.18     8671.44    228.06 o 
  -2   4   2    11960.15    11640.49    304.37 o 
  -1   4   2    20771.28    19812.44    313.66 o 
   0   4   2    19397.79    18570.82    249.74 o 
   1   4   2    12627.02    12847.84    197.76 o 
   2   4   2     8265.10     8332.06    148.39 o 
   3   4   2     1143.24     1094.47     37.65 o 
   4   4   2     1485.30     1581.79     28.31 o 
   5   4   2      319.66      323.61     15.11 o 
   6   4   2       70.72       73.37     11.85 o 
   7   4   2        4.94        1.25     15.14 o 
  -7   5   2       13.56        4.12     12.96 o 
  -6   5   2       24.43       16.78      9.37 o 
  -5   5   2      375.42      360.05     16.66 o 
  -4   5   2       45.54       40.98      6.86 o 
  -3   5   2     1287.26     1484.83     32.31 o 
  -2   5   2      815.88      844.03     24.71 o 
  -1   5   2      854.94      834.58     13.70 o 
   0   5   2     3530.54     3607.09     48.33 o 
   1   5   2     5584.66     5886.13    112.45 o 
   2   5   2       11.60       17.77      3.81 o 
   3   5   2      412.73      458.79     10.23 o 
   4   5   2      262.32      265.78      9.48 o 
   5   5   2      204.06      183.94     16.01 o 
   6   5   2      386.95      373.34     18.22 o 
   7   5   2        4.76        6.66     19.78 o 
  -7   6   2       13.94       17.67     14.13 o 
  -6   6   2      114.37      130.59     12.20 o 
  -5   6   2       52.49       45.53      8.56 o 
  -4   6   2      287.31      290.48     10.28 o 
  -3   6   2     1156.35     1312.69     31.64 o 
  -2   6   2       62.66      100.40      9.42 o 
  -1   6   2      144.60      170.74      5.75 o 
   0   6   2     4252.78     4280.76     57.30 o 
   1   6   2     3299.19     3575.86     62.29 o 
   2   6   2       21.34       22.92      4.17 o 
   3   6   2       65.60       90.39      5.15 o 
   4   6   2      109.95      121.77      6.84 o 
   5   6   2      101.47      107.34     10.14 o 
   6   6   2      235.46      210.31     17.09 o 
   7   6   2      310.49      332.75     37.10 o 
  -7   7   2       44.95       39.46     14.72 o 
  -6   7   2        3.13       14.54     10.68 o 
  -5   7   2       95.73       88.95      9.70 o 
  -4   7   2       96.40      128.52     10.90 o 
  -3   7   2      394.11      373.55     28.42 o 
  -2   7   2      163.75      155.01      5.32 o 
  -1   7   2      442.13      583.54     22.39 o 
   0   7   2     7545.80     7647.56    101.92 o 
   1   7   2     5376.17     5768.84     99.86 o 
   2   7   2     1858.22     1865.43     38.57 o 
   3   7   2     1531.13     1405.52     31.77 o 
   4   7   2     2563.06     2459.42     57.89 o 
   5   7   2     1683.34     1567.92     36.70 o 
   6   7   2     1462.73     1518.38     45.77 o 
   7   7   2      305.80      273.27     35.93 o 
  -7   8   2      308.37      310.96     25.32 o 
  -6   8   2      793.36      815.14     30.50 o 
  -5   8   2       61.42       62.02     10.24 o 
  -4   8   2     2887.65     2829.28    106.01 o 
  -3   8   2     3914.84     3943.45     82.02 o 
  -2   8   2     2113.15     2001.14     37.45 o 
  -1   8   2     9536.34     9471.37    136.33 o 
   0   8   2      241.42      220.28      8.59 o 
   1   8   2     3038.68     2991.98     52.65 o 
   2   8   2     3847.55     3573.34     72.21 o 
   3   8   2       39.20       29.27      5.53 o 
   4   8   2      868.29      865.29     63.90 o 
   5   8   2      256.03      233.28     16.00 o 
   6   8   2        1.48        5.30     21.79 o 
   7   8   2      239.68      263.85     34.75 o 
  -7   9   2       21.93        4.71     15.90 o 
  -6   9   2       78.73       52.30     12.93 o 
  -5   9   2      183.78      154.76     12.66 o 
  -4   9   2      745.72      754.88     40.34 o 
  -3   9   2      102.70       93.68      7.41 o 
  -2   9   2       39.86       48.35      3.58 o 
  -1   9   2        9.40        9.81      2.00 o 
   0   9   2      983.81     1058.65     15.31 o 
   1   9   2     2343.20     2488.88     39.68 o 
   2   9   2      438.47      454.25     12.87 o 
   3   9   2     1017.82      991.79     20.07 o 
   4   9   2      891.07      802.97     43.88 o 
   5   9   2      304.92      260.40     25.62 o 
   6   9   2      118.76       90.11     26.50 o 
   7   9   2        1.69       31.80     31.80 o 
  -7  10   2        6.04       -0.44     14.85 o 
  -6  10   2       77.34       82.27     13.72 o 
  -5  10   2      459.96      404.28     20.51 o 
  -4  10   2      933.78      964.86     32.06 o 
  -3  10   2      974.07      990.03     23.89 o 
  -2  10   2      960.21      972.01     18.46 o 
  -1  10   2     4856.97     5040.33     73.38 o 
   0  10   2     1706.25     1770.66     24.76 o 
   1  10   2      235.77      201.86      7.03 o 
   2  10   2     5092.24     5374.40     93.68 o 
   3  10   2      334.56      286.60     11.06 o 
   4  10   2      301.69      266.84     18.20 o 
   5  10   2       82.46       91.52     12.20 o 
   6  10   2       20.97       58.31     24.74 o 
   7  10   2      720.50      852.79     55.95 o 
  -7  11   2        3.44       -6.51     14.92 o 
  -6  11   2       26.50       46.51     13.82 o 
  -5  11   2       65.98       66.90     11.88 o 
  -4  11   2       45.43       55.54      7.73 o 
  -3  11   2     1466.97     1375.08     27.74 o 
  -2  11   2     2821.87     2637.55     43.74 o 
  -1  11   2      185.34      119.98      9.26 o 
   0  11   2     8421.30     8826.98    117.90 o 
   1  11   2     4710.59     4820.71     75.56 o 
   2  11   2     3756.16     3855.44     67.94 o 
   3  11   2     1217.83     1185.16     27.01 o 
   4  11   2     1830.25     1847.34     40.17 o 
   5  11   2     1068.38     1022.82     32.93 o 
   6  11   2      996.70     1005.32     54.77 o 
   7  11   2       25.99        5.89     30.04 o 
  -7  12   2       26.62       19.63     16.85 o 
  -6  12   2      403.54      436.38     24.31 o 
  -5  12   2      885.84      887.30     46.23 o 
  -4  12   2     1397.65     1388.13     33.57 o 
  -3  12   2     1294.88     1330.06     47.26 o 
  -2  12   2     1286.80     1174.28     33.22 o 
  -1  12   2     4754.79     4924.17     72.02 o 
   0  12   2     1091.21     1104.00     16.31 o 
   1  12   2     1616.24     1580.18     26.28 o 
   2  12   2      873.63      767.94     15.90 o 
   3  12   2      652.57      586.58     13.28 o 
   4  12   2      306.20      276.98     11.36 o 
   5  12   2      125.93      110.72     22.38 o 
   6  12   2        1.55        8.25     24.15 o 
  -6  13   2        5.84        7.29     14.49 o 
  -5  13   2       44.89       42.79     13.44 o 
  -4  13   2       67.18       65.61      6.39 o 
  -3  13   2      824.40      817.70     16.02 o 
  -2  13   2     1675.81     1690.75     29.21 o 
  -1  13   2      697.09      744.17     15.10 o 
   0  13   2     2491.03     2576.30     36.70 o 
   1  13   2     3332.14     3366.51     53.61 o 
   2  13   2     1098.81     1098.52     19.56 o 
   3  13   2     1500.34     1511.49     28.65 o 
   4  13   2      643.36      621.53     17.91 o 
   5  13   2      934.21      837.47     47.12 o 
   6  13   2       19.22       34.75     25.91 o 
  -6  14   2      573.49      588.76     29.67 o 
  -5  14   2     1105.20     1116.57     40.94 o 
  -4  14   2     4248.83     4099.52     77.16 o 
  -3  14   2     3600.38     3467.58     57.79 o 
  -2  14   2     1851.29     1795.97     31.15 o 
  -1  14   2     2053.45     2084.51     32.11 o 
   0  14   2     2166.97     2148.25     30.24 o 
   1  14   2     1299.95     1214.30     19.71 o 
   2  14   2       18.74       43.71      4.40 o 
   3  14   2      284.07      272.40      9.01 o 
   4  14   2      134.67      148.25      9.48 o 
   5  14   2        3.93       -1.42      9.01 o 
   6  14   2       69.44       81.86     30.04 o 
  -6  15   2      219.84      214.51     19.66 o 
  -5  15   2       39.95       81.04     10.88 o 
  -4  15   2      221.45      267.03     23.19 o 
  -3  15   2       53.28       89.16      7.15 o 
  -2  15   2       16.98       29.19      6.39 o 
  -1  15   2       44.74       62.17      6.63 o 
   0  15   2      220.71      275.51      6.69 o 
   1  15   2     2598.50     2681.74     43.43 o 
   2  15   2      148.22      187.68      8.68 o 
   3  15   2       70.09       92.84      5.26 o 
   4  15   2      153.63      161.60     22.13 o 
   5  15   2       67.33       74.71     12.37 o 
   6  15   2       11.87        0.59     26.50 o 
  -6  16   2     1142.89     1090.20    128.68 o 
  -5  16   2     1113.47     1116.18     26.05 o 
  -4  16   2     1194.50     1170.89     26.17 o 
  -3  16   2     2209.06     2130.42     37.16 o 
  -2  16   2     1896.10     1864.55     32.82 o 
  -1  16   2     3468.36     3583.07     53.70 o 
   0  16   2      428.67      409.10      8.42 o 
   1  16   2      751.78      748.42     17.51 o 
   2  16   2      540.46      504.15     11.59 o 
   3  16   2       42.13       33.44      4.93 o 
   4  16   2       87.18       84.01      7.41 o 
   5  16   2      103.42      110.71     13.10 o 
   6  16   2       35.62       61.84     30.62 o 
  -6  17   2        1.68       -0.57     17.39 o 
  -5  17   2      171.62      179.63     10.59 o 
  -4  17   2      395.49      384.82     14.21 o 
  -3  17   2      391.29      419.05     13.58 o 
  -2  17   2      428.47      396.16     10.93 o 
  -1  17   2     1434.97     1362.67     22.66 o 
   0  17   2      583.19      559.25     10.48 o 
   1  17   2     3050.26     2946.04     59.33 o 
   2  17   2     1387.46     1299.10     23.33 o 
   3  17   2      119.29      124.87      6.30 o 
   4  17   2        6.30       10.91      5.97 o 
   5  17   2        5.92        0.29     11.74 o 
   6  17   2       98.41      104.51     14.92 o 
  -6  18   2        6.62       10.88     11.49 o 
  -5  18   2       20.50       20.94      8.73 o 
  -4  18   2      635.29      607.48     16.93 o 
  -3  18   2     1380.34     1216.48     23.64 o 
  -2  18   2      213.69      218.47      8.78 o 
  -1  18   2      578.37      558.96     13.23 o 
   0  18   2      181.25      167.58      7.03 o 
   1  18   2     1935.12     1877.20     36.14 o 
   2  18   2       44.38       54.14      6.60 o 
   3  18   2      420.37      404.91     11.26 o 
   4  18   2      555.58      517.11     15.14 o 
   5  18   2       65.99       61.44     11.11 o 
   6  18   2      116.38      111.85     15.76 o 
  -5  19   2        6.54       10.26      9.34 o 
  -4  19   2      135.32      122.51      7.56 o 
  -3  19   2      318.88      289.92     10.30 o 
  -2  19   2     1105.62      972.15     21.24 o 
  -1  19   2     1112.25     1081.06     21.94 o 
   0  19   2      207.29      244.76      8.33 o 
   1  19   2     2561.10     2661.98     49.60 o 
   2  19   2      591.30      600.72     16.15 o 
   3  19   2      965.43      981.22     30.16 o 
   4  19   2     1266.41     1270.33     27.63 o 
   5  19   2      877.15      866.81     31.12 o 
  -5  20   2       44.42       46.74      9.86 o 
  -4  20   2       38.45       40.78      6.82 o 
  -3  20   2       64.56       69.81      6.56 o 
  -2  20   2      112.93      129.16      7.48 o 
  -1  20   2       72.91      103.89      9.74 o 
   0  20   2     1090.66     1123.00     29.26 o 
   1  20   2      126.62      169.50      9.12 o 
   2  20   2       66.65       63.11      8.76 o 
   3  20   2       68.35       56.60      6.88 o 
   4  20   2       85.88       77.89      7.75 o 
   5  20   2       61.37       35.09     11.65 o 
  -5  21   2       47.61       55.09     10.64 o 
  -4  21   2       80.87       99.72      9.44 o 
  -3  21   2       47.21       37.51      6.65 o 
  -2  21   2        0.80        8.87      5.79 o 
  -1  21   2       35.96       60.20      6.49 o 
   0  21   2      323.71      397.09     11.03 o 
   1  21   2       25.45       24.24      6.99 o 
   2  21   2       45.66       48.82      7.55 o 
   3  21   2      154.32      169.47      9.42 o 
   4  21   2      180.57      178.08     10.24 o 
   5  21   2       77.61       81.31     12.65 o 
  -5  22   2      191.63      178.36     13.00 o 
  -4  22   2      885.80      865.89     29.84 o 
  -3  22   2      602.29      583.20     23.51 o 
  -2  22   2      470.49      481.03     16.71 o 
  -1  22   2      526.36      529.16     15.17 o 
   0  22   2     1709.26     1688.54     40.38 o 
   1  22   2     1015.27      970.34     22.70 o 
   2  22   2       49.47       44.60      7.82 o 
   3  22   2      115.29      106.78     10.96 o 
   4  22   2      167.39      139.25      9.44 o 
   5  22   2        8.51        2.80      8.43 o 
  -4  23   2        6.79       18.64      7.72 o 
  -3  23   2        3.14        9.72      6.95 o 
  -2  23   2       15.58        9.94      6.92 o 
  -1  23   2       50.25       57.71      6.93 o 
   0  23   2      176.16      177.18     12.57 o 
   1  23   2      122.40      146.73      9.21 o 
   2  23   2       16.61       18.69     10.93 o 
   3  23   2        8.84        9.00     10.25 o 
   4  23   2      106.78       96.42     11.05 o 
  -4  24   2       81.40       98.58      9.06 o 
  -3  24   2      114.19      124.64      8.89 o 
  -2  24   2       57.31       81.40     16.07 o 
  -1  24   2       71.38      109.99     12.74 o 
   0  24   2       28.47       40.30     38.28 o 
   1  24   2        0.55        6.28      8.27 o 
   2  24   2       68.97       54.47     10.51 o 
   3  24   2       21.05       12.69     10.87 o 
   4  24   2        0.26       -0.95     11.53 o 
  -4  25   2       23.40       35.82      9.20 o 
  -3  25   2       31.08       32.07      8.25 o 
  -2  25   2       53.81       38.08      7.81 o 
  -1  25   2      162.33      202.82     14.03 o 
   0  25   2      139.33      150.64     19.36 o 
   1  25   2       14.76        9.98      8.07 o 
   2  25   2       12.62       -0.82     10.55 o 
   3  25   2       20.55       42.62     11.59 o 
  -3  26   2      392.82      348.32     14.63 o 
  -2  26   2       88.25       73.86      8.88 o 
  -1  26   2      275.72      277.84     23.50 o 
   0  26   2      652.65      620.79     37.69 o 
   1  26   2      158.48      164.31     16.52 o 
   2  26   2      204.47      189.76     15.58 o 
   3  26   2        3.35        6.17     11.55 o 
  -2  27   2        0.30       -1.90     10.30 o 
  -1  27   2       36.48       16.90     19.10 o 
   0  27   2        3.86        5.64     19.45 o 
   1  27   2        4.56        6.13     19.52 o 
   2  27   2        7.38       23.62     11.50 o 
  -2  28   2       33.73       44.82     11.91 o 
  -1  28   2        7.06       12.48     19.98 o 
   0  28   2      243.53      273.80     31.80 o 
   1  28   2      100.89      112.02     22.28 o 
   2  28   2       49.88       56.29     12.41 o 
   0  29   2      838.93      808.67     49.77 o 
  -7   1   3      582.88      561.85     28.86 o 
  -6   1   3      191.84      216.26     10.73 o 
  -5   1   3     1873.86     1924.55     55.39 o 
  -4   1   3     1839.28     1833.27     35.92 o 
  -3   1   3      955.33      887.00     22.95 o 
  -2   1   3     3569.34     3565.41     78.37 o 
  -1   1   3     6206.89     6354.35     85.41 o 
   0   1   3     3621.06     3697.56     43.71 o 
   1   1   3    44700.99    42618.34    731.21 o 
   2   1   3      942.40      895.33     17.56 o 
   3   1   3     3739.17     3903.72     62.68 o 
   4   1   3       56.88       62.78      4.54 o 
   5   1   3        1.46        9.00      7.64 o 
   6   1   3       68.91      100.07     10.87 o 
   7   1   3       18.64       10.07     12.20 o 
  -7   2   3       37.17       77.15     12.96 o 
  -6   2   3       77.23      117.20     11.78 o 
  -5   2   3     2789.39     3056.67     67.39 o 
  -4   2   3      264.10      311.03     22.97 o 
  -3   2   3       50.37       75.58     13.23 o 
  -2   2   3     8897.42     8984.73    183.57 o 
  -1   2   3     6894.07     6896.17    100.21 o 
   0   2   3     1501.37     1521.17     19.89 o 
   1   2   3     6843.73     6777.31    134.30 o 
   2   2   3     4481.77     4038.11     81.50 o 
   3   2   3     2290.89     2293.52     51.02 o 
   4   2   3     1776.61     1785.18     35.14 o 
   5   2   3     2561.79     2438.63     45.93 o 
   6   2   3      969.21      956.30     23.73 o 
   7   2   3      145.97      144.67     13.82 o 
  -7   3   3      443.70      436.40     26.50 o 
  -6   3   3      700.06      688.17     25.73 o 
  -5   3   3     3578.40     3585.79     97.78 o 
  -4   3   3     1964.74     1882.00     52.58 o 
  -3   3   3     2444.16     2282.29     61.78 o 
  -2   3   3     8517.15     8980.24    224.76 o 
  -1   3   3     7593.40     7884.82     98.55 o 
   0   3   3     7479.28     7602.94     95.01 o 
   1   3   3       80.35       92.20      6.72 o 
   2   3   3     1834.27     1901.75     42.35 o 
   3   3   3     2518.87     2573.77     44.89 o 
   4   3   3       78.89       79.34      5.94 o 
   5   3   3       45.63       49.72      9.58 o 
   6   3   3        5.38       10.18     10.06 o 
   7   3   3        0.15       -1.65     12.37 o 
  -7   4   3        1.17       -7.07     12.96 o 
  -6   4   3       90.21       89.32     10.97 o 
  -5   4   3        1.62        6.84      7.95 o 
  -4   4   3      813.23      851.31     26.65 o 
  -3   4   3       67.91       49.66      5.37 o 
  -2   4   3      258.61      296.14      8.83 o 
  -1   4   3        3.54        9.70      1.93 o 
   0   4   3       74.47      102.74      2.73 o 
   1   4   3      276.54      289.73      6.68 o 
   2   4   3      859.79      864.93     20.02 o 
   3   4   3      310.61      303.83      9.45 o 
   4   4   3      410.91      420.46     19.47 o 
   5   4   3      783.05      826.70     23.84 o 
   6   4   3      654.02      663.92     19.89 o 
   7   4   3      285.69      274.42     15.58 o 
  -7   5   3      471.70      483.52     28.86 o 
  -6   5   3      413.62      412.97     20.15 o 
  -5   5   3      689.79      687.21     24.30 o 
  -4   5   3     1087.99     1125.52     33.70 o 
  -3   5   3      346.79      334.28     13.11 o 
  -2   5   3     1319.31     1444.82     33.83 o 
  -1   5   3      506.82      535.72      8.81 o 
   0   5   3      613.72      636.74      9.65 o 
   1   5   3     2075.64     2214.56     39.13 o 
   2   5   3      246.87      214.70      9.79 o 
   3   5   3       31.39       44.86      4.48 o 
   4   5   3       52.07       60.07      7.67 o 
   5   5   3        8.23        8.64      9.09 o 
   6   5   3       96.32       98.36     12.74 o 
   7   5   3      100.76       82.43     13.28 o 
  -7   6   3       35.37       28.27     14.72 o 
  -6   6   3       76.04       84.06     12.12 o 
  -5   6   3     1611.63     1597.66     47.45 o 
  -4   6   3       69.92       95.98      8.63 o 
  -3   6   3      929.38      928.55     28.28 o 
  -2   6   3     4115.57     4082.52     65.33 o 
  -1   6   3     4582.27     4541.74     60.96 o 
   0   6   3     7027.79     7202.90     95.97 o 
   1   6   3     3286.54     3054.78     53.62 o 
   2   6   3     8237.65     7855.91    135.46 o 
   3   6   3     5008.77     5035.17    154.29 o 
   4   6   3     3029.13     2877.59     66.90 o 
   5   6   3     1942.05     1860.15     42.61 o 
   6   6   3     1767.25     1809.20     52.40 o 
   7   6   3      146.73      169.16     17.87 o 
  -7   7   3       43.57       46.53     15.90 o 
  -6   7   3       11.58        8.15     11.21 o 
  -5   7   3      132.99      117.69     11.22 o 
  -4   7   3      726.22      696.50     25.91 o 
  -3   7   3       23.89       28.27      6.36 o 
  -2   7   3      189.63      258.02      6.53 o 
  -1   7   3       13.31       31.47      4.30 o 
   0   7   3      129.45      176.56      7.38 o 
   1   7   3     3284.32     3336.50     48.89 o 
   2   7   3       11.12       15.52      2.52 o 
   3   7   3      840.72      847.67     22.67 o 
   4   7   3      408.05      441.25     15.63 o 
   5   7   3      305.16      339.51     19.78 o 
   6   7   3      143.37      143.97     16.27 o 
   7   7   3       98.92      115.43     30.04 o 
  -7   8   3      182.26      220.26     24.74 o 
  -6   8   3      409.46      439.26     22.49 o 
  -5   8   3     1478.22     1540.01     47.05 o 
  -4   8   3       13.97       36.80      8.17 o 
  -3   8   3     1829.25     1896.03     44.89 o 
  -2   8   3      567.60      591.94     14.49 o 
  -1   8   3      158.29      145.86      5.09 o 
   0   8   3     2026.32     2087.97     28.78 o 
   1   8   3       25.55       36.93      2.05 o 
   2   8   3     1290.42     1441.86     30.69 o 
   3   8   3      248.11      271.62     12.46 o 
   4   8   3       28.89       47.90      9.47 o 
   5   8   3       37.32       47.95     13.84 o 
   6   8   3      169.88      192.36     17.12 o 
   7   8   3      187.12      210.25     32.98 o 
  -7   9   3     1222.80     1259.74     60.07 o 
  -6   9   3     1552.20     1540.67     69.49 o 
  -5   9   3     1429.52     1405.88     44.76 o 
  -4   9   3    10762.55    10749.36    346.59 o 
  -3   9   3     3162.72     3043.12     56.42 o 
  -2   9   3     5760.00     5677.18     82.48 o 
  -1   9   3     2455.53     2100.51     31.42 o 
   0   9   3     5045.13     4898.99     65.88 o 
   1   9   3     4702.83     4770.22     74.53 o 
   2   9   3     6737.62     6748.70    117.29 o 
   3   9   3       26.28       22.71      4.71 o 
   4   9   3      766.59      711.75     18.50 o 
   5   9   3      447.06      455.46     32.39 o 
   6   9   3      500.03      470.07     24.48 o 
   7   9   3        0.72       22.38     28.86 o 
  -7  10   3        0.13       21.79     18.26 o 
  -6  10   3      438.28      496.31     25.47 o 
  -5  10   3      781.23      810.83     29.95 o 
  -4  10   3        6.64       61.67      5.69 o 
  -3  10   3     1588.48     1509.61     29.85 o 
  -2  10   3     3930.61     3759.79     55.32 o 
  -1  10   3     2817.85     2593.79     40.05 o 
   0  10   3      567.13      512.06      8.63 o 
   1  10   3     1400.39     1369.92     22.93 o 
   2  10   3     6636.57     6335.55    180.13 o 
   3  10   3      871.53      870.94     17.54 o 
   4  10   3      248.57      241.22     21.18 o 
   5  10   3      278.16      262.65     17.43 o 
   6  10   3      558.74      520.03     44.17 o 
   7  10   3        5.41       10.60     30.62 o 
  -7  11   3       77.73       77.15     20.61 o 
  -6  11   3      121.00      108.38     15.03 o 
  -5  11   3      700.97      641.55     26.32 o 
  -4  11   3      111.16       97.13     12.16 o 
  -3  11   3      682.51      641.02     28.31 o 
  -2  11   3     1477.69     1461.12     30.16 o 
  -1  11   3     6090.62     6214.41     90.25 o 
   0  11   3     5429.80     5656.79     76.04 o 
   1  11   3       16.75       14.65      2.58 o 
   2  11   3     4517.20     4398.11     95.15 o 
   3  11   3     1393.13     1407.04     26.83 o 
   4  11   3      170.81      147.55      9.16 o 
   5  11   3       65.39       67.88     12.59 o 
   6  11   3       69.62       78.33     26.50 o 
  -6  12   3       61.58       62.25     14.70 o 
  -5  12   3       82.72       57.56     12.41 o 
  -4  12   3        4.79       10.48      5.42 o 
  -3  12   3      275.47      269.40      7.72 o 
  -2  12   3      291.45      309.52      7.56 o 
  -1  12   3       36.09       38.17      3.25 o 
   0  12   3     1994.83     2039.60     28.67 o 
   1  12   3      358.34      338.31      7.58 o 
   2  12   3      621.29      650.76     15.39 o 
   3  12   3     2335.53     2388.92     43.56 o 
   4  12   3      913.37      901.18     28.62 o 
   5  12   3      626.66      646.99     35.63 o 
   6  12   3     1152.77     1202.03     62.43 o 
  -6  13   3      433.27      413.31     29.45 o 
  -5  13   3      183.83      192.45     12.09 o 
  -4  13   3      299.03      305.31     11.57 o 
  -3  13   3      769.35      786.25     15.69 o 
  -2  13   3      966.14      933.16     16.00 o 
  -1  13   3      134.52      137.48      5.15 o 
   0  13   3     2155.12     2170.59     30.51 o 
   1  13   3      935.22      913.46     15.47 o 
   2  13   3     1559.47     1519.43     33.78 o 
   3  13   3      174.15      207.05      9.78 o 
   4  13   3       29.01       31.05      7.37 o 
   5  13   3        8.17       25.34     10.28 o 
   6  13   3      176.95      113.08     28.27 o 
  -6  14   3        5.42        9.25     15.55 o 
  -5  14   3        1.83       -1.76      6.94 o 
  -4  14   3       33.64       37.00      6.38 o 
  -3  14   3       63.99       60.60      4.72 o 
  -2  14   3      350.71      328.56      9.09 o 
  -1  14   3     1419.71     1426.03     22.93 o 
   0  14   3      152.07      140.10      6.43 o 
   1  14   3      681.23      717.45     13.84 o 
   2  14   3     2418.28     2427.88     44.90 o 
   3  14   3      688.93      655.80     15.16 o 
   4  14   3      910.59      854.48     23.58 o 
   5  14   3      550.88      527.20     22.55 o 
   6  14   3      618.27      610.14     48.88 o 
  -6  15   3        0.40        7.47     16.78 o 
  -5  15   3       13.02       14.33      8.63 o 
  -4  15   3      289.86      269.49     11.43 o 
  -3  15   3      165.01      182.48      7.34 o 
  -2  15   3      156.98      170.89      6.78 o 
  -1  15   3       48.84       56.48      4.52 o 
   0  15   3       28.39       44.71      3.78 o 
   1  15   3      114.62      117.07      5.99 o 
   2  15   3      123.49      123.52      7.06 o 
   3  15   3      415.26      458.83     12.22 o 
   4  15   3       75.70       65.56      5.99 o 
   5  15   3       43.43       43.02     11.28 o 
   6  15   3      109.39      114.84     30.62 o 
  -6  16   3      102.60      107.23     18.03 o 
  -5  16   3        5.28        9.22      9.20 o 
  -4  16   3      186.16      188.17     10.12 o 
  -3  16   3      157.02      132.09      8.50 o 
  -2  16   3      616.03      534.60     12.61 o 
  -1  16   3      318.48      297.45      8.38 o 
   0  16   3      385.89      358.63      8.45 o 
   1  16   3     1315.63     1280.69     25.89 o 
   2  16   3      123.84      140.30      7.53 o 
   3  16   3     1202.88     1183.80     21.98 o 
   4  16   3      418.80      439.12     15.66 o 
   5  16   3     1150.11     1154.94     37.92 o 
   6  16   3      476.16      441.12     44.17 o 
  -6  17   3       99.45      123.36     19.67 o 
  -5  17   3      525.78      537.38     19.89 o 
  -4  17   3      257.78      265.83      9.58 o 
  -3  17   3      403.92      394.92     11.34 o 
  -2  17   3      533.81      592.38     13.84 o 
  -1  17   3      247.81      235.10      7.83 o 
   0  17   3      162.92      187.38      5.96 o 
   1  17   3     1499.05     1510.95     29.86 o 
   2  17   3      221.05      204.25     10.46 o 
   3  17   3       30.25       21.19      5.10 o 
   4  17   3       22.33       12.83      5.79 o 
   5  17   3        1.39        6.18     12.96 o 
   6  17   3        8.91       23.09     14.58 o 
  -6  18   3       21.90       31.80     13.70 o 
  -5  18   3        2.11       10.77      9.75 o 
  -4  18   3       51.51       63.37      6.44 o 
  -3  18   3      249.53      244.86     12.00 o 
  -2  18   3      761.79      735.43     16.18 o 
  -1  18   3      865.00      905.27     16.75 o 
   0  18   3       40.04       60.98      4.43 o 
   1  18   3     1090.85     1143.10     27.79 o 
   2  18   3     3845.82     3867.97     73.02 o 
   3  18   3      550.39      558.77     21.51 o 
   4  18   3      301.78      286.73     17.91 o 
   5  18   3       60.52       48.82     13.55 o 
  -5  19   3       48.84       52.26     10.97 o 
  -4  19   3       20.46       21.98      6.36 o 
  -3  19   3      118.10      112.83      7.00 o 
  -2  19   3       50.22       51.68      5.69 o 
  -1  19   3       49.51       49.53      5.57 o 
   0  19   3      244.44      216.14      6.95 o 
   1  19   3     3921.91     3828.97     69.64 o 
   2  19   3      297.26      272.02     11.73 o 
   3  19   3      177.80      184.18      9.74 o 
   4  19   3      404.01      418.41     14.37 o 
   5  19   3       27.12       28.72     11.82 o 
  -5  20   3       65.26       69.27     11.67 o 
  -4  20   3      935.98      862.47     24.23 o 
  -3  20   3        6.79       17.95      6.20 o 
  -2  20   3      375.49      360.30     14.59 o 
  -1  20   3      190.69      210.39     12.18 o 
   0  20   3      114.06      111.88      6.08 o 
   1  20   3      515.21      520.01     17.51 o 
   2  20   3        9.27       14.64      7.14 o 
   3  20   3      628.28      626.54     17.64 o 
   4  20   3      162.49      166.94      9.85 o 
   5  20   3      153.81      139.18     16.29 o 
  -5  21   3     1081.67     1073.87     48.25 o 
  -4  21   3      354.11      390.02     13.65 o 
  -3  21   3     2221.88     2149.81     39.02 o 
  -2  21   3     2334.40     2154.39     47.10 o 
  -1  21   3      782.77      743.42     16.25 o 
   0  21   3      511.87      523.67     16.58 o 
   1  21   3      210.42      205.26     10.25 o 
   2  21   3       64.14       46.63      7.88 o 
   3  21   3      155.39      126.80     15.17 o 
   4  21   3       83.91       72.71     14.36 o 
   5  21   3      100.86       89.27      9.44 o 
  -4  22   3        2.94       11.52      7.29 o 
  -3  22   3      147.69      132.46      8.38 o 
  -2  22   3       10.28       26.47      8.12 o 
  -1  22   3      161.88      181.04      9.98 o 
   0  22   3      170.75      197.53     12.81 o 
   1  22   3       13.14       22.15      7.57 o 
   2  22   3       60.40       77.93      8.71 o 
   3  22   3        5.16        5.31     10.22 o 
   4  22   3       25.44       27.01     11.33 o 
  -4  23   3      223.34      214.95     11.26 o 
  -3  23   3      121.22      140.18      9.01 o 
  -2  23   3      320.31      365.81     13.88 o 
  -1  23   3      324.27      371.29     13.13 o 
   0  23   3      438.02      493.76     19.92 o 
   1  23   3      216.65      258.62     12.47 o 
   2  23   3       74.96       85.79      9.20 o 
   3  23   3      118.51      130.77     12.73 o 
   4  23   3        5.57       11.93     11.54 o 
  -4  24   3       10.42        7.06      8.03 o 
  -3  24   3        7.69        2.99      7.31 o 
  -2  24   3      121.63      101.19      8.63 o 
  -1  24   3      235.53      211.43     14.79 o 
   0  24   3      537.56      560.46     21.66 o 
   1  24   3      656.95      648.59     18.70 o 
   2  24   3      552.82      567.91     24.45 o 
   3  24   3      909.35      893.74     39.50 o 
   4  24   3      540.72      555.29     22.88 o 
  -3  25   3       86.55       82.47      9.34 o 
  -2  25   3        8.98        9.98      7.42 o 
  -1  25   3       15.30       22.07      9.42 o 
   0  25   3      314.69      303.80     17.24 o 
   1  25   3       92.66      117.42     13.15 o 
   2  25   3      226.03      227.64     14.32 o 
   3  25   3        9.72       19.04     11.45 o 
  -3  26   3       47.19       37.00      9.01 o 
  -2  26   3       14.93       22.38      7.90 o 
  -1  26   3       29.20       47.10     18.50 o 
   0  26   3       19.13       39.94     18.94 o 
   1  26   3      188.87      227.49     19.06 o 
   2  26   3      423.43      498.48     26.46 o 
   3  26   3      253.14      272.38     19.09 o 
  -2  27   3      351.34      326.51     14.21 o 
  -1  27   3      300.04      232.20     35.34 o 
   0  27   3      229.08      219.99     23.28 o 
   1  27   3     1005.75     1049.06     31.81 o 
   2  27   3      459.66      469.71     21.65 o 
  -1  28   3       15.58       32.48     25.62 o 
   0  28   3       63.88       51.85     22.44 o 
   1  28   3       23.41       33.88     13.91 o 
  -7   0   4     1236.78     1254.44     55.36 o 
  -6   0   4     1444.05     1510.04     63.61 o 
  -5   0   4     1054.95     1033.00     44.76 o 
  -4   0   4     3945.18     3907.03    156.66 o 
  -3   0   4     2395.83     2278.61     93.05 o 
  -2   0   4     1199.27     1162.46     39.16 o 
  -1   0   4       71.01       86.52      4.59 o 
   0   0   4       35.02       42.21      2.40 o 
   1   0   4     2635.10     2764.36     55.82 o 
   2   0   4    15662.60    16738.89    401.06 o 
   3   0   4     2284.88     2310.05     59.67 o 
   4   0   4       58.67       45.08      9.58 o 
   5   0   4      155.21      145.84     13.95 o 
   6   0   4      558.08      512.18     25.59 o 
   7   0   4      118.30      138.81     20.71 o 
  -7   1   4        4.16       20.27      8.53 o 
  -6   1   4       14.99       31.87      9.13 o 
  -5   1   4      170.59      169.07      8.83 o 
  -4   1   4      552.91      572.80     13.47 o 
  -3   1   4      142.12      152.52      5.88 o 
  -2   1   4     3489.61     3988.08     64.08 o 
  -1   1   4      965.32      958.97     13.71 o 
   0   1   4     2978.84     3052.85     34.50 o 
   1   1   4      189.44      214.30      7.72 o 
   2   1   4     2132.45     1947.26     35.28 o 
   3   1   4      862.64      806.48     25.86 o 
   4   1   4      187.09      167.84      8.53 o 
   5   1   4      765.23      748.07     19.46 o 
   6   1   4       14.13       19.21     10.55 o 
   7   1   4      290.54      297.31     16.39 o 
  -7   2   4        0.34        2.71      8.47 o 
  -6   2   4       21.46       21.40      7.21 o 
  -5   2   4      407.00      402.01     15.81 o 
  -4   2   4       73.63       61.40      8.71 o 
  -3   2   4      112.30      168.75      7.99 o 
  -2   2   4      197.60      208.57      5.29 o 
  -1   2   4      463.05      511.58      7.89 o 
   0   2   4     1116.53     1162.48     20.64 o 
   1   2   4      446.87      468.23      7.97 o 
   2   2   4      773.13      915.60     21.53 o 
   3   2   4      110.58      120.27     12.76 o 
   4   2   4      286.68      258.85     11.48 o 
   5   2   4      348.41      361.54     14.50 o 
   6   2   4      301.53      329.51     15.33 o 
   7   2   4      258.78      242.46     15.65 o 
  -7   3   4      200.25      243.35     14.50 o 
  -6   3   4     1076.63     1093.23     34.56 o 
  -5   3   4      657.50      753.75     20.50 o 
  -4   3   4     4819.08     5189.84    126.07 o 
  -3   3   4     2314.00     2315.94     87.65 o 
  -2   3   4    15577.97    16145.17    248.93 o 
  -1   3   4     8336.19     8023.79     94.70 o 
   0   3   4     3879.00     3832.40     48.48 o 
   1   3   4     2419.51     2308.04     32.08 o 
   2   3   4     7906.53     7959.20    136.06 o 
   3   3   4     2675.84     2810.81     65.94 o 
   4   3   4      828.34      801.55     18.68 o 
   5   3   4     2119.34     2162.43     41.96 o 
   6   3   4      394.13      386.85     16.84 o 
   7   3   4      146.54      176.78     14.99 o 
  -7   4   4      958.96     1005.80     66.55 o 
  -6   4   4     1471.88     1506.10     45.80 o 
  -5   4   4      948.85      900.52     28.94 o 
  -4   4   4     5659.16     5046.04    202.60 o 
  -3   4   4     6193.56     6048.18    163.43 o 
  -2   4   4      691.25      649.95     18.45 o 
  -1   4   4     2273.54     2337.42     40.32 o 
   0   4   4     3029.57     3053.54     38.90 o 
   1   4   4      552.10      492.22      8.35 o 
   2   4   4      249.09      327.62     11.10 o 
   3   4   4       68.97       46.68      6.44 o 
   4   4   4      194.46      204.74     14.90 o 
   5   4   4       32.49       31.42      8.60 o 
   6   4   4        1.52       11.59     10.48 o 
   7   4   4       15.27       10.86     13.05 o 
  -7   5   4       52.43       62.80     10.04 o 
  -6   5   4       41.45       44.44      8.63 o 
  -5   5   4      149.76      178.34     13.07 o 
  -4   5   4       62.73       68.17      7.78 o 
  -3   5   4      173.01      135.91      8.77 o 
  -2   5   4      701.01      565.83     10.55 o 
  -1   5   4     2137.40     1953.14     23.74 o 
   0   5   4     2926.45     2826.59     36.17 o 
   1   5   4      590.20      529.73      9.04 o 
   2   5   4     7008.21     7135.71    123.98 o 
   3   5   4     3426.15     3295.61     68.45 o 
   4   5   4      338.94      278.58     13.70 o 
   5   5   4      964.96      954.29     26.39 o 
   6   5   4      369.71      374.09     16.64 o 
   7   5   4      269.90      261.11     16.19 o 
  -7   6   4       14.13       11.59      9.76 o 
  -6   6   4       46.86       53.00     13.55 o 
  -5   6   4      175.55      185.30     13.25 o 
  -4   6   4       87.94       75.63      8.47 o 
  -3   6   4      317.30      335.57     21.07 o 
  -2   6   4      375.08      428.84      8.80 o 
  -1   6   4       17.57       30.12      1.73 o 
   0   6   4      505.37      603.91      8.37 o 
   1   6   4      447.23      476.60      8.51 o 
   2   6   4      662.70      698.93     17.03 o 
   3   6   4      203.77      186.59      9.51 o 
   4   6   4      235.75      254.33     13.34 o 
   5   6   4       10.40       12.31      9.68 o 
   6   6   4        9.37        3.98     10.59 o 
   7   6   4        4.09        7.12     13.15 o 
  -7   7   4       91.81      115.53     11.88 o 
  -6   7   4       52.69       77.15     15.90 o 
  -5   7   4      106.42      136.10     12.45 o 
  -4   7   4      189.37      212.22     12.91 o 
  -3   7   4     2714.33     2654.22     49.27 o 
  -2   7   4     4226.67     4240.03     61.82 o 
  -1   7   4     6174.30     6223.10     77.22 o 
   0   7   4     9917.07    10276.06    129.85 o 
   1   7   4     8382.37     8613.90    124.48 o 
   2   7   4     1173.10     1090.02     24.55 o 
   3   7   4     4648.13     4694.85     95.20 o 
   4   7   4     1393.79     1388.14     32.88 o 
   5   7   4      769.84      775.68     23.46 o 
   6   7   4      331.75      362.14     20.81 o 
   7   7   4       40.31       56.24     23.26 o 
  -7   8   4      711.18      649.01     38.87 o 
  -6   8   4      822.98      716.74     38.87 o 
  -5   8   4      835.59      786.36     28.31 o 
  -4   8   4     2945.20     3000.39    118.67 o 
  -3   8   4     2328.90     2473.06     48.68 o 
  -2   8   4     1137.52     1096.35     20.58 o 
  -1   8   4      415.58      401.60      8.14 o 
   0   8   4     8042.24     8673.56    109.66 o 
   1   8   4     1642.94     1605.28     24.56 o 
   2   8   4      686.02      736.58     18.06 o 
   3   8   4      455.07      433.64     16.46 o 
   4   8   4       20.97       43.91     10.15 o 
   5   8   4       25.13       25.01     12.15 o 
   6   8   4       47.70       42.84     15.41 o 
   7   8   4      605.76      555.37     77.45 o 
  -7   9   4       19.90       36.51     18.26 o 
  -6   9   4        9.45        3.53     14.72 o 
  -5   9   4      293.86      281.11     18.20 o 
  -4   9   4      335.34      306.95     12.93 o 
  -3   9   4      611.06      601.77     13.88 o 
  -2   9   4      210.73      220.80      7.02 o 
  -1   9   4      765.84      709.55     10.95 o 
   0   9   4     2068.50     2146.37     29.83 o 
   1   9   4       85.81       71.83      3.07 o 
   2   9   4      916.81      917.91     38.51 o 
   3   9   4      350.79      323.48     10.54 o 
   4   9   4      104.40       91.90      7.20 o 
   5   9   4      126.24      124.94     17.08 o 
   6   9   4       49.08       31.94     20.91 o 
   7   9   4       26.85       10.61     21.20 o 
  -7  10   4       86.90      106.60     21.20 o 
  -6  10   4       91.80      106.01     18.26 o 
  -5  10   4      877.40      857.73     31.22 o 
  -4  10   4      335.35      328.89     11.89 o 
  -3  10   4        8.01       14.83      4.16 o 
  -2  10   4      187.08      201.98      6.45 o 
  -1  10   4       88.89       66.59      3.35 o 
   0  10   4     3037.29     3467.59     47.29 o 
   1  10   4      245.70      284.88      6.20 o 
   2  10   4       14.34       18.60      5.07 o 
   3  10   4       29.21       26.82      3.96 o 
   4  10   4      198.08      186.40     10.16 o 
   5  10   4        5.17        0.17     12.03 o 
   6  10   4        6.70        0.12     14.86 o 
  -6  11   4        7.16       10.60     17.08 o 
  -5  11   4      392.41      500.51     31.21 o 
  -4  11   4       32.25       54.62      7.06 o 
  -3  11   4     2241.62     2080.49     37.43 o 
  -2  11   4     1209.22     1164.52     18.91 o 
  -1  11   4     1235.34     1178.38     19.01 o 
   0  11   4     2734.14     2918.38     40.25 o 
   1  11   4     3625.97     3711.71     48.12 o 
   2  11   4      886.80      816.98     20.42 o 
   3  11   4     2131.30     2126.08     39.37 o 
   4  11   4      704.28      698.91     19.63 o 
   5  11   4      864.24      881.22     31.09 o 
   6  11   4      672.53      710.82     30.41 o 
  -6  12   4      446.95      427.57     32.98 o 
  -5  12   4      497.70      500.03     24.73 o 
  -4  12   4     1241.64     1177.64     32.56 o 
  -3  12   4     1321.02     1305.46     25.24 o 
  -2  12   4       95.28      112.54      4.93 o 
  -1  12   4       16.69       25.68      3.14 o 
   0  12   4       15.49       18.66      2.79 o 
   1  12   4      760.57      827.76     15.05 o 
   2  12   4     3471.83     3487.77     72.09 o 
   3  12   4      107.48      134.01      6.67 o 
   4  12   4      888.27      897.35     23.30 o 
   5  12   4      614.49      653.31     20.25 o 
   6  12   4      273.25      249.12     32.39 o 
  -6  13   4      332.70      292.70     30.04 o 
  -5  13   4       33.62       27.61     12.88 o 
  -4  13   4        0.33        1.78      5.78 o 
  -3  13   4     1473.15     1404.83     25.28 o 
  -2  13   4      535.75      524.25     14.55 o 
  -1  13   4      504.71      572.58     14.18 o 
   0  13   4      306.84      293.90      6.88 o 
   1  13   4      682.36      723.84     14.71 o 
   2  13   4       12.32       31.56      6.17 o 
   3  13   4        6.80       19.14      6.82 o 
   4  13   4        2.17       10.34      5.44 o 
   5  13   4       21.70       15.35     11.10 o 
   6  13   4       44.12       40.05     29.45 o 
  -6  14   4       60.39       57.72     20.61 o 
  -5  14   4       62.80       82.16      9.09 o 
  -4  14   4      192.18      229.85     10.75 o 
  -3  14   4      634.28      687.34     20.50 o 
  -2  14   4      856.61      788.94     15.50 o 
  -1  14   4     1197.26     1237.93     25.94 o 
   0  14   4      566.52      582.76     19.01 o 
   1  14   4     1313.92     1241.11     21.83 o 
   2  14   4      519.76      484.16     13.57 o 
   3  14   4      653.12      612.52     18.48 o 
   4  14   4      810.98      824.48     20.91 o 
   5  14   4      700.92      688.20     38.94 o 
   6  14   4      468.30      424.04     41.81 o 
  -6  15   4      657.67      687.88     45.35 o 
  -5  15   4     1698.82     1644.48     40.93 o 
  -4  15   4     2340.95     2223.62     44.41 o 
  -3  15   4     6231.86     5870.77     96.35 o 
  -2  15   4     6475.35     5983.34    114.31 o 
  -1  15   4     4992.20     4843.89     71.76 o 
   0  15   4     6733.94     6719.31     90.88 o 
   1  15   4     2582.98     2521.01     46.67 o 
   2  15   4     2819.52     2755.22     50.86 o 
   3  15   4      977.26      935.19     24.40 o 
   4  15   4      967.40      992.29     22.95 o 
   5  15   4      777.63      782.49     66.55 o 
   6  15   4       62.04       68.32     31.80 o 
  -6  16   4       39.58       27.68     22.38 o 
  -5  16   4      404.89      432.45     40.99 o 
  -4  16   4      825.96      883.98     40.97 o 
  -3  16   4      284.09      324.19     21.82 o 
  -2  16   4      946.44      917.37     16.64 o 
  -1  16   4      572.39      570.88     14.40 o 
   0  16   4     1943.80     2002.90     40.49 o 
   1  16   4     1292.08     1265.89     29.16 o 
   2  16   4        0.31        2.57      6.10 o 
   3  16   4     1303.70     1207.85     29.70 o 
   4  16   4      214.12      207.11      9.78 o 
   5  16   4       37.78       42.19     17.08 o 
   6  16   4        1.16       -1.60     13.93 o 
  -6  17   4       23.17       21.20     22.97 o 
  -5  17   4       68.60       77.36     10.85 o 
  -4  17   4      432.48      444.78     12.70 o 
  -3  17   4       49.65       42.57      5.60 o 
  -2  17   4        5.07       10.71      4.62 o 
  -1  17   4      231.47      235.58      7.93 o 
   0  17   4      601.63      632.08     12.30 o 
   1  17   4     1368.52     1411.68     28.53 o 
   2  17   4       61.45       93.75      8.25 o 
   3  17   4      246.27      243.75     10.79 o 
   4  17   4       33.33       33.28      9.44 o 
   5  17   4        8.90        0.38     12.87 o 
  -5  18   4      370.55      379.29     17.77 o 
  -4  18   4      282.36      259.95     11.46 o 
  -3  18   4        8.95       12.64      5.59 o 
  -2  18   4      209.36      184.86      8.24 o 
  -1  18   4        6.04        7.85      4.71 o 
   0  18   4      376.62      409.33      9.68 o 
   1  18   4      221.66      207.59      9.50 o 
   2  18   4     2497.29     2556.98     48.25 o 
   3  18   4       79.89      104.88      8.74 o 
   4  18   4       97.72      122.46      9.88 o 
   5  18   4        0.82        0.57     22.97 o 
  -5  19   4       37.34       31.70     11.04 o 
  -4  19   4        5.22       21.93      7.17 o 
  -3  19   4       69.93       70.50      6.58 o 
  -2  19   4      134.73      135.82      7.29 o 
  -1  19   4       42.80       53.85      5.31 o 
   0  19   4      891.11      944.58     16.69 o 
   1  19   4      538.10      549.71     15.53 o 
   2  19   4     1357.32     1351.32     33.07 o 
   3  19   4       98.41      102.89      9.11 o 
   4  19   4      144.52      149.45     17.39 o 
   5  19   4      628.23      636.10     23.34 o 
  -5  20   4        4.34       -7.42     10.87 o 
  -4  20   4      280.05      293.75     12.67 o 
  -3  20   4      199.59      183.67      8.87 o 
  -2  20   4        2.97       13.96      5.61 o 
  -1  20   4        4.50        6.17      5.33 o 
   0  20   4        1.78        5.43      4.96 o 
   1  20   4       42.47       51.77      7.61 o 
   2  20   4       38.27       28.62      7.79 o 
   3  20   4      140.02      147.15      9.96 o 
   4  20   4       89.28       86.39     11.61 o 
   5  20   4      632.16      662.63     25.14 o 
  -5  21   4      155.68      140.13     13.78 o 
  -4  21   4       44.31       46.47      8.11 o 
  -3  21   4      893.96      873.74     19.77 o 
  -2  21   4      965.33      862.41     19.30 o 
  -1  21   4      309.31      310.16     10.79 o 
   0  21   4      304.21      291.94     11.89 o 
   1  21   4       48.21       48.31     11.39 o 
   2  21   4      507.26      464.98     16.91 o 
   3  21   4       13.91        9.03      8.50 o 
   4  21   4        0.62       -1.71     10.92 o 
  -4  22   4      170.58      156.05     10.23 o 
  -3  22   4      361.98      335.99     13.81 o 
  -2  22   4      381.98      352.82     15.91 o 
  -1  22   4      200.80      220.42      9.44 o 
   0  22   4      226.10      232.82     13.77 o 
   1  22   4     1054.59     1021.79     28.82 o 
   2  22   4      494.25      478.31     19.66 o 
   3  22   4      306.70      289.91     19.04 o 
   4  22   4      232.67      208.26     14.64 o 
  -4  23   4       85.28       88.87     10.27 o 
  -3  23   4      324.04      323.57     18.05 o 
  -2  23   4      781.60      811.90     21.94 o 
  -1  23   4      514.61      558.09     14.72 o 
   0  23   4      817.86      895.56     27.11 o 
   1  23   4      899.18      959.66     23.39 o 
   2  23   4      868.08      894.45     44.54 o 
   3  23   4      410.86      411.02     23.33 o 
   4  23   4       64.61       68.92     13.10 o 
  -4  24   4      159.05      170.99     11.28 o 
  -3  24   4       17.54       27.09      7.81 o 
  -2  24   4        4.07       13.35     12.69 o 
  -1  24   4      128.42      138.72      8.94 o 
   0  24   4       59.14       69.75     19.63 o 
   1  24   4       26.47       34.05      8.78 o 
   2  24   4       14.94       13.36      8.88 o 
   3  24   4        0.56        4.88     11.15 o 
  -3  25   4      173.34      152.05     10.47 o 
  -2  25   4       33.68       43.43      8.37 o 
  -1  25   4       59.34       69.55      8.22 o 
   0  25   4       82.16      109.25     20.20 o 
   1  25   4      123.72      126.02     13.84 o 
   2  25   4       21.50       15.84      9.39 o 
   3  25   4      139.28      136.64     13.81 o 
  -3  26   4      104.83      106.00     10.29 o 
  -2  26   4      143.48      137.88     10.37 o 
  -1  26   4       12.20        9.41     17.85 o 
   0  26   4      309.45      336.44     19.23 o 
   1  26   4       13.71       12.61     13.14 o 
   2  26   4       41.22       38.99     10.10 o 
  -2  27   4      363.86      358.69     15.00 o 
  -1  27   4       32.29       40.88     20.39 o 
   0  27   4      278.34      293.42     18.34 o 
   1  27   4      580.73      624.48     24.96 o 
   2  27   4      147.34      139.30     14.27 o 
  -1  28   4       81.13       88.53     22.69 o 
   0  28   4       49.70       46.99     22.97 o 
   1  28   4      219.59      235.12     17.79 o 
  -7   1   5      108.79      111.36     11.03 o 
  -6   1   5      414.80      412.50     17.91 o 
  -5   1   5      391.35      400.48     16.66 o 
  -4   1   5       43.95       67.16      7.08 o 
  -3   1   5      766.01      795.80     25.82 o 
  -2   1   5     6767.28     7271.97    105.35 o 
  -1   1   5       53.70       78.28      6.15 o 
   0   1   5        1.49       10.67      1.52 o 
   1   1   5      258.44      259.43      5.56 o 
   2   1   5      474.59      438.30     14.37 o 
   3   1   5        9.37       19.25      5.66 o 
   4   1   5      131.57      137.35     10.37 o 
   5   1   5        3.00        8.61      8.61 o 
   6   1   5      572.64      530.57     18.97 o 
   7   1   5      198.03      174.27     15.53 o 
  -7   2   5      157.67      173.13     13.49 o 
  -6   2   5      886.90      917.11     30.39 o 
  -5   2   5      604.75      673.59     23.53 o 
  -4   2   5     4130.19     4077.28    142.23 o 
  -3   2   5     6759.89     6799.94    149.02 o 
  -2   2   5     1646.11     1440.47     24.36 o 
  -1   2   5    17045.53    17626.62    219.14 o 
   0   2   5    14959.62    15079.80    177.27 o 
   1   2   5     9507.20     9459.90    111.74 o 
   2   2   5    26131.61    26651.24    450.07 o 
   3   2   5     4884.63     4785.55     83.73 o 
   4   2   5     4277.53     4299.75     76.45 o 
   5   2   5     1306.50     1345.85     29.03 o 
   6   2   5      613.10      670.82     21.11 o 
   7   2   5      153.17      184.59     15.59 o 
  -7   3   5       40.00       39.40     10.39 o 
  -6   3   5       56.29       47.59      8.95 o 
  -5   3   5       20.85       23.15      7.28 o 
  -4   3   5       10.80       57.69      5.98 o 
  -3   3   5       15.78       57.97      6.05 o 
  -2   3   5       17.24       33.12      2.64 o 
  -1   3   5      185.59      182.19      8.05 o 
   0   3   5      180.10      181.39      5.95 o 
   1   3   5     1364.54     1439.48     18.13 o 
   2   3   5      409.99      399.57     11.17 o 
   3   3   5      473.08      453.09     12.88 o 
   4   3   5        5.38       11.98      6.71 o 
   5   3   5       56.40       42.66      9.19 o 
   6   3   5        4.37       -2.15     10.88 o 
   7   3   5        7.13       14.45     13.93 o 
  -7   4   5        3.86       10.62     10.04 o 
  -6   4   5        0.73       12.75      8.89 o 
  -5   4   5       45.89       61.07      8.83 o 
  -4   4   5      345.61      315.34     12.01 o 
  -3   4   5       79.09       86.35      8.69 o 
  -2   4   5      127.58      174.16      7.55 o 
  -1   4   5       37.66       59.48      2.82 o 
   0   4   5        9.96       17.33      2.00 o 
   1   4   5       79.90      113.99      3.52 o 
   2   4   5     1122.68     1264.83     24.57 o 
   3   4   5      232.85      233.02     10.08 o 
   4   4   5       14.65       13.25      7.21 o 
   5   4   5       42.47       33.86      9.13 o 
   6   4   5       11.93        4.45     11.01 o 
   7   4   5       59.49       55.16     14.16 o 
  -7   5   5      482.08      487.84     21.84 o 
  -6   5   5     1023.58     1061.09     42.99 o 
  -5   5   5      513.83      573.41     21.86 o 
  -4   5   5      104.20      113.06      7.91 o 
  -3   5   5     4168.80     4247.93     70.29 o 
  -2   5   5     1424.32     1564.81     22.28 o 
  -1   5   5       70.55       70.76      2.41 o 
   0   5   5       12.09       12.30      3.16 o 
   1   5   5     1308.93     1388.67     18.69 o 
   2   5   5        5.11       16.10      3.77 o 
   3   5   5      537.65      503.01     25.08 o 
   4   5   5      643.02      611.38     18.96 o 
   5   5   5       56.10       67.48      9.61 o 
   6   5   5      247.65      233.31     13.89 o 
   7   5   5      602.32      595.42     22.79 o 
  -7   6   5       37.06       68.50     11.57 o 
  -6   6   5      455.67      544.34     23.85 o 
  -5   6   5      352.57      392.12     17.70 o 
  -4   6   5     1474.00     1497.11     43.76 o 
  -3   6   5     3848.15     3854.55     87.86 o 
  -2   6   5     1504.15     1446.26     22.87 o 
  -1   6   5     3117.47     3166.57     38.14 o 
   0   6   5     1413.53     1323.15     17.93 o 
   1   6   5     2666.94     2646.41     34.33 o 
   2   6   5      627.55      597.13     26.37 o 
   3   6   5     1621.24     1594.54     36.11 o 
   4   6   5      183.00      163.33      9.32 o 
   5   6   5       97.58       87.30      9.92 o 
   6   6   5       84.85       81.25     11.99 o 
   7   6   5       92.37      111.11     15.20 o 
  -7   7   5      329.98      371.19     38.58 o 
  -6   7   5      743.19      739.90     27.48 o 
  -5   7   5      553.83      551.25     31.21 o 
  -4   7   5        6.44       13.41      8.05 o 
  -3   7   5      665.50      666.26     14.48 o 
  -2   7   5      420.01      407.35      7.95 o 
  -1   7   5       17.16       30.03      2.10 o 
   0   7   5       41.59       46.30      2.35 o 
   1   7   5       26.95       30.94      2.36 o 
   2   7   5       20.69       25.41      5.00 o 
   3   7   5      354.75      344.62     28.06 o 
   4   7   5        5.59        5.10      8.38 o 
   5   7   5      158.71      133.25     10.88 o 
   6   7   5      103.16      121.43     14.95 o 
   7   7   5       96.44       99.77     16.89 o 
  -7   8   5       58.06       52.69     12.41 o 
  -6   8   5      315.54      317.80     18.08 o 
  -5   8   5     1759.96     1644.91     73.03 o 
  -4   8   5      122.80      132.39     11.41 o 
  -3   8   5     2719.43     2579.75     48.34 o 
  -2   8   5     2674.90     2551.90     38.17 o 
  -1   8   5     2444.99     2449.71     29.94 o 
   0   8   5      402.21      378.05      9.62 o 
   1   8   5      676.78      654.08     12.66 o 
   2   8   5     3462.16     3418.50     86.00 o 
   3   8   5     2237.39     2249.78     51.49 o 
   4   8   5       93.64       98.31      8.01 o 
   5   8   5      426.96      477.33     23.56 o 
   6   8   5      496.82      536.11     22.97 o 
  -7   9   5      142.93      166.08     20.02 o 
  -6   9   5      104.47       86.57     18.26 o 
  -5   9   5       15.22       42.40     13.55 o 
  -4   9   5     2215.05     2299.10     81.32 o 
  -3   9   5     2021.99     2182.56     47.24 o 
  -2   9   5        6.23       55.71      3.40 o 
  -1   9   5       64.23       98.52      5.57 o 
   0   9   5      452.16      503.79      8.94 o 
   1   9   5      571.99      583.89     10.16 o 
   2   9   5      214.34      213.85     11.92 o 
   3   9   5        7.28       14.98      6.29 o 
   4   9   5      494.12      532.02     16.84 o 
   5   9   5       13.13       16.43     12.99 o 
   6   9   5        6.18       -3.62     13.29 o 
  -6  10   5      770.34      798.01     44.17 o 
  -5  10   5     1246.21     1231.47     58.31 o 
  -4  10   5     2159.39     2050.75     51.90 o 
  -3  10   5     2667.37     2484.41     41.60 o 
  -2  10   5     6077.52     5800.33     84.56 o 
  -1  10   5     8188.39     8312.97    110.25 o 
   0  10   5     6231.52     6002.11     76.77 o 
   1  10   5     9222.14     9310.84    126.59 o 
   2  10   5     3447.48     3319.24     68.71 o 
   3  10   5     8496.00     8049.72    161.41 o 
   4  10   5     1067.18     1016.09     25.74 o 
   5  10   5     1010.83      999.45     26.44 o 
   6  10   5      789.71      787.58     37.99 o 
  -6  11   5       20.47       25.32     18.26 o 
  -5  11   5        1.91       16.49     15.31 o 
  -4  11   5      111.15      133.05     20.67 o 
  -3  11   5      244.16      260.53     13.74 o 
  -2  11   5      116.14      121.32      4.93 o 
  -1  11   5       80.34       98.18      5.29 o 
   0  11   5      138.73      160.51      6.10 o 
   1  11   5       43.40       52.33      3.11 o 
   2  11   5       24.07       23.46      5.99 o 
   3  11   5      837.89      823.29     21.86 o 
   4  11   5      176.51      174.41     10.98 o 
   5  11   5       12.40       10.62      9.57 o 
   6  11   5       10.64       13.23     16.70 o 
  -6  12   5      221.78      267.97     29.45 o 
  -5  12   5      314.41      346.30     30.04 o 
  -4  12   5        8.58       12.60      6.44 o 
  -3  12   5      213.50      240.37      9.87 o 
  -2  12   5      142.60      181.44      8.36 o 
  -1  12   5       74.89       88.51      7.67 o 
   0  12   5      156.01      205.64      8.39 o 
   1  12   5       60.23       72.27      3.61 o 
   2  12   5      245.43      256.04     11.95 o 
   3  12   5      181.20      220.32     17.78 o 
   4  12   5       19.49       20.46      8.10 o 
   5  12   5       13.46       17.27      9.23 o 
   6  12   5        7.22       -0.66     16.27 o 
  -6  13   5     1002.63      990.01     53.59 o 
  -5  13   5      426.44      493.40     33.86 o 
  -4  13   5      294.48      325.27     14.21 o 
  -3  13   5     3900.46     3792.05     62.87 o 
  -2  13   5     1011.52      970.78     16.89 o 
  -1  13   5       38.86       33.96      3.90 o 
   0  13   5        4.35        2.45      3.08 o 
   1  13   5       68.07       63.59      3.70 o 
   2  13   5      410.19      386.59     16.58 o 
   3  13   5     1459.76     1440.44     33.79 o 
   4  13   5      308.67      303.11     15.73 o 
   5  13   5      120.67      116.69     11.06 o 
   6  13   5      121.91       97.76     30.04 o 
  -6  14   5      155.44      179.63     25.91 o 
  -5  14   5        6.75        6.26      9.09 o 
  -4  14   5      267.09      263.36     26.68 o 
  -3  14   5       86.51      100.04     10.30 o 
  -2  14   5      932.37      932.90     16.63 o 
  -1  14   5     1111.93     1170.41     19.80 o 
   0  14   5     1437.66     1469.22     21.97 o 
   1  14   5     1711.50     1733.24     27.76 o 
   2  14   5      898.16      853.71     22.38 o 
   3  14   5     2176.97     2029.52     45.35 o 
   4  14   5      202.43      197.30     12.73 o 
   5  14   5       48.08       42.96     10.24 o 
   6  14   5       66.63       52.97     14.32 o 
  -6  15   5      144.90      154.89     25.32 o 
  -5  15   5      145.28      152.58     13.84 o 
  -4  15   5      182.16      148.90      8.28 o 
  -3  15   5      237.93      258.46     11.77 o 
  -2  15   5       33.44       34.15      4.57 o 
  -1  15   5      220.40      208.95      7.50 o 
   0  15   5      306.11      296.74      7.67 o 
   1  15   5       19.43       23.36      4.79 o 
   2  15   5        1.37       -0.14      6.28 o 
   3  15   5      486.71      453.80     16.72 o 
   4  15   5       35.71       29.92      9.26 o 
   5  15   5        1.12       -3.94     10.23 o 
   6  15   5        0.90        5.34     14.17 o 
  -6  16   5      412.19      444.65     38.87 o 
  -5  16   5      111.09      100.92     12.96 o 
  -4  16   5      691.29      656.95     21.08 o 
  -3  16   5       20.03       39.10      5.68 o 
  -2  16   5      757.03      766.25     20.33 o 
  -1  16   5      915.70      915.32     16.79 o 
   0  16   5      179.64      183.83     12.38 o 
   1  16   5      544.99      571.39     20.40 o 
   2  16   5     4603.16     4641.90     83.23 o 
   3  16   5      502.69      500.72     17.83 o 
   4  16   5      149.92      150.37     11.67 o 
   5  16   5      111.85      122.04     12.44 o 
  -5  17   5      319.72      345.93     19.94 o 
  -4  17   5      362.48      398.74     13.47 o 
  -3  17   5      549.77      547.93     13.68 o 
  -2  17   5     1308.43     1192.80     21.79 o 
  -1  17   5      259.43      247.49      8.26 o 
   0  17   5      198.82      198.57      7.03 o 
   1  17   5        2.68       -5.98      6.19 o 
   2  17   5       19.25       24.59      8.33 o 
   3  17   5      180.95      194.42     10.15 o 
   4  17   5       88.65       91.43     10.96 o 
   5  17   5      149.94      149.38     16.12 o 
  -5  18   5      230.27      243.99     27.09 o 
  -4  18   5      211.41      220.74     14.54 o 
  -3  18   5       87.59       97.27      6.90 o 
  -2  18   5      344.70      343.91     12.29 o 
  -1  18   5     1189.67     1215.61     21.38 o 
   0  18   5       73.56      104.55      5.40 o 
   1  18   5        8.96        7.53      6.70 o 
   2  18   5       76.66       79.85      9.95 o 
   3  18   5       15.72       21.29      8.11 o 
   4  18   5       17.34       35.85     10.66 o 
   5  18   5        4.18       13.09     14.00 o 
  -5  19   5       49.20       45.14     17.67 o 
  -4  19   5       20.97       29.32      7.65 o 
  -3  19   5      315.83      326.94     11.30 o 
  -2  19   5      393.46      320.14     10.20 o 
  -1  19   5       35.18       39.98      5.75 o 
   0  19   5       22.09       20.62      4.53 o 
   1  19   5      126.22      127.03      8.65 o 
   2  19   5       18.21       26.86      7.96 o 
   3  19   5      101.86      104.83     10.62 o 
   4  19   5       15.15       14.57      9.41 o 
   5  19   5       54.62       42.89     15.38 o 
  -5  20   5       81.99       64.88     13.55 o 
  -4  20   5     1003.90     1000.35     34.09 o 
  -3  20   5      174.72      180.06      9.93 o 
  -2  20   5      739.99      704.30     24.66 o 
  -1  20   5     1286.59     1196.91     23.21 o 
   0  20   5      969.10      933.56     18.92 o 
   1  20   5      662.77      655.65     17.71 o 
   2  20   5     2470.39     2401.40     46.41 o 
   3  20   5      199.90      197.83     11.92 o 
   4  20   5      836.47      805.31     21.97 o 
  -4  21   5       16.30       26.30      8.18 o 
  -3  21   5       57.33       61.40      7.98 o 
  -2  21   5        4.09       17.31      6.30 o 
  -1  21   5       63.47       76.23      6.83 o 
   0  21   5      365.02      380.32     16.79 o 
   1  21   5      181.76      162.65      9.75 o 
   2  21   5       61.91       79.65      9.22 o 
   3  21   5      383.89      407.98     15.69 o 
   4  21   5       76.79       81.11     12.60 o 
  -4  22   5       73.04       74.94      9.17 o 
  -3  22   5      657.41      708.81     19.64 o 
  -2  22   5      314.57      329.26     12.82 o 
  -1  22   5     1000.57     1047.82     28.51 o 
   0  22   5      481.27      514.25     18.70 o 
   1  22   5      740.21      793.32     27.88 o 
   2  22   5      120.09      132.85     10.21 o 
   3  22   5      226.88      223.60     17.03 o 
   4  22   5      411.71      417.36     27.58 o 
  -4  23   5       53.15       39.75      9.23 o 
  -3  23   5       16.65       19.23      8.15 o 
  -2  23   5       51.73       51.42      7.90 o 
  -1  23   5      293.99      267.44     10.96 o 
   0  23   5      301.76      295.64     16.60 o 
   1  23   5       69.17       66.38      9.14 o 
   2  23   5       74.41       81.31     10.11 o 
   3  23   5        0.30        0.65      9.72 o 
   4  23   5        0.21        9.38     14.70 o 
  -3  24   5       21.25       32.34      9.09 o 
  -2  24   5       40.34       51.62      8.38 o 
  -1  24   5       55.60       55.26      7.53 o 
   0  24   5      202.02      248.99     32.87 o 
   1  24   5       98.62      111.99     16.08 o 
   2  24   5        4.21        4.04      9.42 o 
   3  24   5       90.79      102.89     11.25 o 
  -3  25   5      313.12      345.93     16.57 o 
  -2  25   5      332.57      332.83     14.15 o 
  -1  25   5      209.35      210.74     12.69 o 
   0  25   5      124.96      135.42     14.46 o 
   1  25   5        7.20       -2.78     12.39 o 
   2  25   5      113.57      118.70     11.46 o 
   3  25   5        4.93       -2.16     12.14 o 
  -2  26   5      171.48      142.25     10.33 o 
  -1  26   5        9.26       10.92     10.67 o 
   0  26   5       10.95       -6.07     12.96 o 
   1  26   5      182.43      150.59     15.83 o 
   2  26   5      166.44      157.50     12.28 o 
  -1  27   5       71.99       96.16     29.74 o 
   0  27   5        1.05      -13.57     13.57 o 
   1  27   5       38.10       33.50     14.45 o 
  -5   0   6      767.44      906.38     42.99 o 
  -4   0   6     1052.69     1051.26     47.70 o 
  -3   0   6      443.09      417.56     24.15 o 
  -2   0   6     3086.04     3215.20     72.64 o 
  -1   0   6      473.31      610.31     21.00 o 
   0   0   6      118.54      113.11      4.73 o 
   1   0   6      213.72      224.07      7.47 o 
   2   0   6    10177.81    10881.92    262.38 o 
   3   0   6     1315.81     1312.34     39.46 o 
   4   0   6      123.85      108.88     15.31 o 
   5   0   6       34.61       29.65     13.31 o 
   6   0   6      396.87      387.84     25.40 o 
   7   0   6        6.67       11.13     19.98 o 
  -7   1   6      747.13      879.53     31.65 o 
  -6   1   6     1260.05     1337.79     42.48 o 
  -5   1   6     1304.64     1339.25     42.06 o 
  -4   1   6     1327.86     1375.48     42.48 o 
  -3   1   6     3070.94     3131.73     69.12 o 
  -2   1   6     2867.42     2752.68     45.42 o 
  -1   1   6      775.40      687.50      9.36 o 
   0   1   6      592.49      529.91      7.47 o 
   1   1   6      656.83      598.06      8.83 o 
   2   1   6      286.76      306.89     10.30 o 
   3   1   6      233.04      220.43      9.79 o 
   4   1   6       78.16       83.14      8.53 o 
   5   1   6        3.02        3.93      9.26 o 
   6   1   6        1.82       -7.04     11.41 o 
   7   1   6       15.41        0.38     14.13 o 
  -7   2   6       34.14       37.52     11.45 o 
  -6   2   6      173.34      198.79     15.20 o 
  -5   2   6      751.23      704.52     25.61 o 
  -4   2   6      571.93      576.59     21.66 o 
  -3   2   6      986.34      905.62     20.53 o 
  -2   2   6     2716.64     2742.42     40.88 o 
  -1   2   6     1878.51     1981.05     22.98 o 
   0   2   6      413.50      402.37      6.56 o 
   1   2   6      593.82      576.25      8.62 o 
   2   2   6      194.47      231.06     11.08 o 
   3   2   6       46.32       64.32      6.84 o 
   4   2   6       20.29        8.67      7.43 o 
   5   2   6      115.02      120.90     11.10 o 
   6   2   6       48.34       45.25     12.00 o 
   7   2   6        3.43       -3.87     14.13 o 
  -7   3   6      283.34      332.45     18.94 o 
  -6   3   6      643.75      659.53     26.80 o 
  -5   3   6      901.61      958.30     32.27 o 
  -4   3   6     2662.38     2503.69     73.71 o 
  -3   3   6     2448.81     2323.62     60.77 o 
  -2   3   6     5404.36     5198.81     78.10 o 
  -1   3   6     5238.21     5334.55     59.83 o 
   0   3   6     5225.32     5356.49     63.63 o 
   1   3   6     4094.51     4126.33     49.66 o 
   2   3   6     3390.52     3300.24     58.53 o 
   3   3   6      688.11      760.00     24.40 o 
   4   3   6      730.82      730.88     18.97 o 
   5   3   6      771.54      829.52     21.97 o 
   6   3   6      798.84      901.91     28.55 o 
  -7   4   6      108.14      118.11     13.07 o 
  -6   4   6       54.89       54.30     10.39 o 
  -5   4   6       79.29       89.26      9.78 o 
  -4   4   6      129.71      121.48      9.58 o 
  -3   4   6      177.93      240.77      8.93 o 
  -2   4   6        5.34       38.96      2.72 o 
  -1   4   6      985.45      977.11     15.92 o 
   0   4   6      751.98      691.24     10.43 o 
   1   4   6     1939.35     1994.82     26.43 o 
   2   4   6      449.71      422.01     10.57 o 
   3   4   6     1304.24     1274.09     26.11 o 
   4   4   6      595.71      597.26     17.14 o 
   5   4   6      431.25      431.05     16.46 o 
   6   4   6      573.96      544.82     19.87 o 
  -7   5   6       14.67        8.99     11.40 o 
  -6   5   6      228.39      223.27     16.45 o 
  -5   5   6     1304.96     1161.51     37.90 o 
  -4   5   6      366.26      346.47     19.14 o 
  -3   5   6     3140.11     3050.15     46.11 o 
  -2   5   6     3502.82     3554.19     48.55 o 
  -1   5   6     3591.32     3649.25     41.47 o 
   0   5   6     2954.73     3076.10     39.72 o 
   1   5   6     2973.21     2797.88     36.33 o 
   2   5   6     2494.70     2374.69     45.34 o 
   3   5   6      778.63      719.16     17.66 o 
   4   5   6      890.09      823.15     20.36 o 
   5   5   6       63.46       69.04     10.27 o 
   6   5   6       47.50       55.24     12.22 o 
  -7   6   6       18.13       28.98     11.82 o 
  -6   6   6       86.78      117.45     12.47 o 
  -5   6   6       75.48       84.71     13.55 o 
  -4   6   6      400.28      373.69     17.49 o 
  -3   6   6        1.00       13.68      3.26 o 
  -2   6   6      117.16      155.42      5.28 o 
  -1   6   6       38.62       32.23      2.11 o 
   0   6   6       73.94       92.69      4.88 o 
   1   6   6       84.20       74.56      3.58 o 
   2   6   6       29.72       34.37      5.25 o 
   3   6   6      105.14      100.85      6.24 o 
   4   6   6      136.12      139.36     10.29 o 
   5   6   6       24.95       29.56      9.94 o 
   6   6   6        2.87        1.42     12.04 o 
  -6   7   6     1047.09     1088.26     37.47 o 
  -5   7   6     1157.36     1171.25     38.52 o 
  -4   7   6     3260.28     3248.66     73.33 o 
  -3   7   6     3752.27     3638.97     78.68 o 
  -2   7   6     4051.20     4024.52     55.65 o 
  -1   7   6     1234.37     1139.47     14.90 o 
   0   7   6     2070.57     1986.30     26.35 o 
   1   7   6     8140.94     8481.75    106.94 o 
   2   7   6     1098.76     1083.16     22.07 o 
   3   7   6      284.43      302.98     11.27 o 
   4   7   6      975.39     1070.01     23.57 o 
   5   7   6      843.70      877.50     23.07 o 
   6   7   6      100.54      102.49     15.19 o 
  -6   8   6      386.99      442.29     30.62 o 
  -5   8   6      819.65      771.01     28.73 o 
  -4   8   6       93.77       86.57     10.60 o 
  -3   8   6     1959.48     1860.81     50.61 o 
  -2   8   6      250.83      284.05     10.52 o 
  -1   8   6       30.58       39.27      2.24 o 
   0   8   6      803.80      821.27     11.57 o 
   1   8   6      851.17      950.98     13.96 o 
   2   8   6      554.66      523.80     13.49 o 
   3   8   6      594.62      586.81     15.53 o 
   4   8   6     2385.11     2348.11     93.76 o 
   5   8   6      174.37      189.02     17.43 o 
   6   8   6      398.37      401.98     23.40 o 
  -6   9   6      126.20      144.75     13.91 o 
  -5   9   6      164.70      152.24     12.66 o 
  -4   9   6      173.72      177.48      9.87 o 
  -3   9   6     1227.35     1208.65     20.35 o 
  -2   9   6      252.06      235.54      6.43 o 
  -1   9   6       31.63       40.47      2.27 o 
   0   9   6       74.04       79.51      5.88 o 
   1   9   6       79.60       80.01      4.38 o 
   2   9   6      128.65      123.06      7.88 o 
   3   9   6       61.98      124.66     17.17 o 
   4   9   6      202.99      200.38     22.87 o 
   5   9   6       10.48        7.76      8.28 o 
   6   9   6       11.29       -3.40     14.32 o 
  -6  10   6       42.26       48.40     12.57 o 
  -5  10   6        9.66        8.06     10.31 o 
  -4  10   6       78.76      124.66     27.39 o 
  -3  10   6     2092.75     2043.21     34.82 o 
  -2  10   6      472.46      424.30     11.08 o 
  -1  10   6       16.35       20.76      2.67 o 
   0  10   6        1.77        6.17      2.73 o 
   1  10   6       29.64       41.90      3.64 o 
   2  10   6       73.85      110.77     16.39 o 
   3  10   6       55.64       58.54      7.86 o 
   4  10   6        0.40        3.35      8.26 o 
   5  10   6        2.05       -8.47      8.47 o 
   6  10   6        0.61      -11.32     14.17 o 
  -6  11   6      801.88      861.33     33.48 o 
  -5  11   6     1436.88     1513.58     71.26 o 
  -4  11   6     2188.61     1998.44    112.19 o 
  -3  11   6     3725.18     3527.90     58.03 o 
  -2  11   6     3435.37     3380.02     50.49 o 
  -1  11   6     4358.04     4415.78     56.68 o 
   0  11   6     2190.32     2154.55     27.14 o 
   1  11   6     4794.32     4988.34     73.42 o 
   2  11   6     1454.39     1386.66     37.41 o 
   3  11   6      184.10      177.20     10.13 o 
   4  11   6      581.91      529.40     30.55 o 
   5  11   6      257.72      241.52     18.61 o 
   6  11   6       54.90       72.31     15.59 o 
  -6  12   6      191.46      209.03     31.21 o 
  -5  12   6      583.92      528.87     35.93 o 
  -4  12   6      247.23      257.25     16.78 o 
  -3  12   6       24.70       66.05      9.24 o 
  -2  12   6       50.40       66.40      6.96 o 
  -1  12   6      160.56      163.64      5.91 o 
   0  12   6      309.32      369.67      7.78 o 
   1  12   6      393.28      416.10      8.76 o 
   2  12   6       95.48      103.82      8.48 o 
   3  12   6      221.48      228.65     12.24 o 
   4  12   6        6.22       16.29      8.90 o 
   5  12   6        5.52        3.51      9.95 o 
   6  12   6      118.40      113.82     16.51 o 
  -6  13   6       62.64       52.42     22.38 o 
  -5  13   6       38.39       21.40      9.62 o 
  -4  13   6        1.12        4.62      8.47 o 
  -3  13   6      718.58      681.64     15.35 o 
  -2  13   6       48.94       49.14      4.54 o 
  -1  13   6       36.76       41.46      4.33 o 
   0  13   6       77.34       72.80      4.06 o 
   1  13   6        2.74       10.05      4.68 o 
   2  13   6        4.06        9.44      7.19 o 
   3  13   6      474.05      473.46     17.10 o 
   4  13   6      120.55      118.84     10.77 o 
   5  13   6      243.46      249.66     14.92 o 
   6  13   6      224.54      203.52     14.65 o 
  -6  14   6        0.69       -2.94     21.20 o 
  -5  14   6      117.69       97.82     11.50 o 
  -4  14   6       79.22       71.66      7.10 o 
  -3  14   6      267.96      265.10      9.39 o 
  -2  14   6     2002.82     1900.45     33.10 o 
  -1  14   6     1773.17     1709.45     27.53 o 
   0  14   6     1061.78     1079.03     16.37 o 
   1  14   6      591.50      603.76     13.97 o 
   2  14   6     1064.39     1074.51     27.11 o 
   3  14   6      163.29      172.72     11.16 o 
   4  14   6      352.10      358.53     16.97 o 
   5  14   6       91.82      100.67     12.17 o 
  -5  15   6      204.29      179.83     13.38 o 
  -4  15   6      323.54      315.22     18.43 o 
  -3  15   6     1980.99     1837.43     36.93 o 
  -2  15   6      351.70      357.52     11.55 o 
  -1  15   6     1408.45     1407.83     23.57 o 
   0  15   6     1457.01     1490.49     22.61 o 
   1  15   6     1668.08     1650.09     28.88 o 
   2  15   6     2220.65     2204.51     48.93 o 
   3  15   6       94.84      100.99     11.73 o 
   4  15   6     1159.34     1074.94     28.91 o 
   5  15   6      891.38      850.92     46.39 o 
  -5  16   6       12.49        3.92     11.06 o 
  -4  16   6       51.73       57.08      7.18 o 
  -3  16   6      227.01      235.30     14.88 o 
  -2  16   6      188.16      199.81      7.66 o 
  -1  16   6      583.58      571.37     12.64 o 
   0  16   6      754.63      772.12     13.71 o 
   1  16   6     1759.97     1793.59     35.21 o 
   2  16   6      923.84      926.67     21.69 o 
   3  16   6     1241.68     1249.40     43.79 o 
   4  16   6      733.45      757.81     33.07 o 
   5  16   6      258.71      278.86     16.68 o 
  -5  17   6      165.99      169.90     14.54 o 
  -4  17   6      120.79      122.15      8.43 o 
  -3  17   6        5.79       19.79     10.46 o 
  -2  17   6       35.09       40.03      5.42 o 
  -1  17   6      107.30      113.37      9.88 o 
   0  17   6        9.04       29.47      4.41 o 
   1  17   6      173.68      194.31     13.78 o 
   2  17   6       59.26       67.96      8.20 o 
   3  17   6      237.72      245.28     12.38 o 
   4  17   6      117.92      113.32     12.00 o 
   5  17   6       79.85       82.68     12.95 o 
  -5  18   6        1.06        8.41     11.81 o 
  -4  18   6      128.50      150.11     13.50 o 
  -3  18   6      224.93      227.75     10.79 o 
  -2  18   6       16.12       21.70      5.54 o 
  -1  18   6       19.44       21.21      5.62 o 
   0  18   6      206.29      177.86      9.36 o 
   1  18   6       14.71        2.61      7.22 o 
   2  18   6     1085.96     1067.78     24.35 o 
   3  18   6       94.35       96.27      9.66 o 
   4  18   6       19.24        5.46     10.85 o 
   5  18   6      122.04       96.21     16.22 o 
  -5  19   6      417.33      369.19     78.92 o 
  -4  19   6      465.16      434.12     29.16 o 
  -3  19   6     1469.65     1396.78     54.77 o 
  -2  19   6      816.13      840.86     29.96 o 
  -1  19   6     1334.82     1322.35     24.85 o 
   0  19   6      862.71      887.99     18.39 o 
   1  19   6      249.84      239.73     11.37 o 
   2  19   6      890.74      883.57     21.76 o 
   3  19   6      106.65       99.82     10.07 o 
   4  19   6      190.76      165.04     11.85 o 
  -4  20   6      321.63      316.01     13.46 o 
  -3  20   6      110.41      109.43      8.68 o 
  -2  20   6      577.59      571.53     13.91 o 
  -1  20   6      456.45      402.84     12.26 o 
   0  20   6      284.26      272.02     11.78 o 
   1  20   6        1.54       -1.03      7.63 o 
   2  20   6      238.24      255.56     12.38 o 
   3  20   6       87.88       98.34     10.60 o 
   4  20   6        1.91        1.83     10.13 o 
  -4  21   6       34.56       37.81      8.82 o 
  -3  21   6        0.63       -1.38      7.23 o 
  -2  21   6       20.52       27.94      6.79 o 
  -1  21   6      417.66      353.93     12.07 o 
   0  21   6        1.53        8.42      8.01 o 
   1  21   6       29.55       38.05      8.64 o 
   2  21   6      305.85      289.06     13.11 o 
   3  21   6       69.81       80.15     10.71 o 
   4  21   6      183.18      181.77     12.74 o 
  -4  22   6       15.35       22.39      8.84 o 
  -3  22   6        1.00       -0.38      7.67 o 
  -2  22   6       34.83       46.72      7.78 o 
  -1  22   6      250.79      269.50     10.84 o 
   0  22   6      126.63      155.46     10.34 o 
   1  22   6      493.20      545.51     17.47 o 
   2  22   6      438.14      458.29     16.99 o 
   3  22   6      269.90      275.29     14.03 o 
   4  22   6      156.30      140.04     37.69 o 
  -3  23   6      120.13      113.01     10.19 o 
  -2  23   6      464.06      469.80     15.42 o 
  -1  23   6      306.69      334.71     11.97 o 
   0  23   6      454.63      467.39     16.86 o 
   1  23   6      456.05      488.76     21.75 o 
   2  23   6      539.85      546.63     18.52 o 
   3  23   6      521.81      525.65     19.02 o 
  -3  24   6        7.68       12.01      9.18 o 
  -2  24   6        3.54        9.51      8.59 o 
  -1  24   6       57.25       71.34      7.87 o 
   0  24   6        4.54        1.68     12.24 o 
   1  24   6      244.05      253.09     16.63 o 
   2  24   6       15.78       16.58     10.18 o 
   3  24   6      119.78      127.04     12.13 o 
  -2  25   6       40.73       20.77      9.38 o 
  -1  25   6       88.50       62.82     11.14 o 
   0  25   6        9.30        8.75     13.34 o 
   1  25   6      145.43      160.13     15.69 o 
   2  25   6       25.68       28.16     10.76 o 
  -1  26   6       40.43       39.04     10.28 o 
   0  26   6       12.00       23.74     14.12 o 
   1  26   6       89.55       75.15     15.07 o 
  -6   1   7       84.72      101.28     11.86 o 
  -5   1   7        9.37       15.61      9.16 o 
  -4   1   7      385.67      330.96     16.45 o 
  -3   1   7       69.17       99.59      6.63 o 
  -2   1   7     1014.27     1029.31     17.12 o 
  -1   1   7        4.95       28.69      3.95 o 
   0   1   7     1745.66     1743.48     22.05 o 
   1   1   7     1598.72     1540.92     19.89 o 
   2   1   7      907.06      856.57     18.91 o 
   3   1   7     7532.51     7494.20    151.46 o 
   4   1   7     1731.72     1675.40     34.04 o 
   5   1   7      312.00      298.90     14.38 o 
   6   1   7      223.10      215.19     14.86 o 
  -6   2   7      602.98      622.22     25.61 o 
  -5   2   7     2359.63     2238.57     67.46 o 
  -4   2   7      515.07      586.94     22.49 o 
  -3   2   7     2659.86     2568.26     38.75 o 
  -2   2   7     3765.56     3633.39     53.98 o 
  -1   2   7     9408.64     9721.05    114.73 o 
   0   2   7     1709.85     1632.98     20.73 o 
   1   2   7     1174.46     1084.31     14.62 o 
   2   2   7     3465.46     3539.16     63.01 o 
   3   2   7      806.32      779.57     18.91 o 
   4   2   7       41.61       56.06      8.91 o 
   5   2   7      194.90      216.60     12.80 o 
   6   2   7      280.50      300.67     16.26 o 
  -6   3   7       67.37       78.01     11.64 o 
  -5   3   7        0.85       -0.51     11.48 o 
  -4   3   7       42.70       32.10      8.33 o 
  -3   3   7      308.59      277.30      8.04 o 
  -2   3   7      690.34      699.21     12.63 o 
  -1   3   7      110.83       97.30      2.81 o 
   0   3   7     1786.99     1882.27     23.62 o 
   1   3   7     1782.64     1731.05     22.04 o 
   2   3   7     1193.33     1209.21     21.79 o 
   3   3   7     1535.16     1498.30     30.52 o 
   4   3   7      604.13      576.32     17.43 o 
   5   3   7      472.73      458.22     17.66 o 
   6   3   7      502.22      486.90     20.21 o 
  -6   4   7      211.18      218.94     17.25 o 
  -5   4   7      571.74      566.22     23.53 o 
  -4   4   7      752.93      762.12     20.46 o 
  -3   4   7     1439.33     1438.97     25.63 o 
  -2   4   7     1522.75     1579.99     24.41 o 
  -1   4   7     4373.10     4526.34     51.37 o 
   0   4   7      703.33      732.40     11.61 o 
   1   4   7      509.60      531.87      9.71 o 
   2   4   7       87.64       97.22      7.83 o 
   3   4   7      147.52      173.00      9.20 o 
   4   4   7      129.43      159.97     10.80 o 
   5   4   7       32.66       35.44     10.37 o 
   6   4   7       12.97       22.23     12.58 o 
  -6   5   7       79.13       98.98     12.70 o 
  -5   5   7       44.75       86.85     11.45 o 
  -4   5   7        2.14       47.17      6.37 o 
  -3   5   7       30.26       84.91      7.70 o 
  -2   5   7      185.82      273.87     17.79 o 
  -1   5   7        4.93       65.96      4.02 o 
   0   5   7      403.00      448.05     10.01 o 
   1   5   7       49.29       47.63      4.15 o 
   2   5   7      321.81      315.14     10.82 o 
   3   5   7      107.18      121.89      7.97 o 
   4   5   7     1020.22     1001.58     23.61 o 
   5   5   7       18.04       21.48     10.45 o 
   6   5   7        6.97       20.14     12.80 o 
  -6   6   7     1541.03     1587.68     51.22 o 
  -5   6   7     2909.87     2899.12     86.20 o 
  -4   6   7     2058.05     2196.80     51.22 o 
  -3   6   7      499.52      472.29     11.08 o 
  -2   6   7     9188.33     8845.43    130.61 o 
  -1   6   7     5132.96     4947.60     56.07 o 
   0   6   7     2952.21     2991.38     38.96 o 
   1   6   7     3910.15     3883.02     50.15 o 
   2   6   7     3498.65     3411.01     83.85 o 
   3   6   7     1079.09     1125.97     27.10 o 
   4   6   7      354.47      384.01     12.65 o 
   5   6   7      121.17      126.16     14.83 o 
   6   6   7       50.87       61.34     13.32 o 
  -6   7   7       60.19       65.01     12.24 o 
  -5   7   7        8.67       36.26     10.61 o 
  -4   7   7      415.39      399.18     24.82 o 
  -3   7   7       13.69       28.05      4.41 o 
  -2   7   7      208.58      216.61      7.90 o 
  -1   7   7      323.88      361.90      7.50 o 
   0   7   7       35.41       46.59      3.29 o 
   1   7   7       76.84       96.83      4.10 o 
   2   7   7      128.44      136.58      7.60 o 
   3   7   7       81.28       74.51      7.51 o 
   4   7   7       78.06       82.75      8.58 o 
   5   7   7        4.28       -1.62      8.94 o 
   6   7   7       20.38       13.02     14.95 o 
  -6   8   7        6.28       21.32     12.41 o 
  -5   8   7        6.08        9.53      9.97 o 
  -4   8   7       20.94       12.93      6.06 o 
  -3   8   7      956.37      929.62     18.29 o 
  -2   8   7        9.02       14.01      3.84 o 
  -1   8   7      578.60      639.43      9.67 o 
   0   8   7       42.81       58.79      5.10 o 
   1   8   7       99.59      115.16      6.13 o 
   2   8   7        9.57       15.26      6.03 o 
   3   8   7      173.86      162.06      8.87 o 
   4   8   7      454.63      451.81     15.39 o 
   5   8   7       74.06       65.96      9.76 o 
   6   8   7       37.88       25.59     15.49 o 
  -6   9   7      123.95      135.84     16.78 o 
  -5   9   7        8.04       16.57     11.19 o 
  -4   9   7      156.17      137.78     18.19 o 
  -3   9   7       43.34       50.06      7.77 o 
  -2   9   7      727.53      708.20     13.69 o 
  -1   9   7     1775.11     1745.39     22.27 o 
   0   9   7     3152.54     3265.59     40.07 o 
   1   9   7      278.40      247.05      6.92 o 
   2   9   7     2742.73     2739.80     56.99 o 
   3   9   7     1572.04     1531.49     30.81 o 
   4   9   7     2617.66     2655.80     49.99 o 
   5   9   7      430.26      449.06     16.85 o 
   6   9   7      341.50      329.27     19.80 o 
  -6  10   7       78.55       84.81     15.31 o 
  -5  10   7      448.17      440.55     22.48 o 
  -4  10   7      918.65      927.47     25.31 o 
  -3  10   7      541.81      513.27     12.46 o 
  -2  10   7     4766.59     4654.82     70.26 o 
  -1  10   7      730.06      753.88     15.78 o 
   0  10   7      232.37      251.85      9.04 o 
   1  10   7      496.88      532.10     15.19 o 
   2  10   7      394.47      396.19     23.04 o 
   3  10   7      841.47      794.70     19.50 o 
   4  10   7       23.76       27.04      8.64 o 
   5  10   7        6.47       -0.05      9.57 o 
   6  10   7       67.65      104.99     16.87 o 
  -6  11   7       32.13       31.13     13.99 o 
  -5  11   7       11.23        7.40      7.80 o 
  -4  11   7       35.72       41.43      5.87 o 
  -3  11   7      367.00      364.36     10.69 o 
  -2  11   7        2.35       12.85      4.39 o 
  -1  11   7      480.14      481.30      9.99 o 
   0  11   7     1069.45     1056.86     16.16 o 
   1  11   7     3019.73     3077.47     45.12 o 
   2  11   7     2400.88     2348.98     43.77 o 
   3  11   7      719.35      702.65     18.48 o 
   4  11   7      922.40      832.64     25.16 o 
   5  11   7     1041.13     1002.64     24.95 o 
   6  11   7      228.15      251.82     15.55 o 
  -6  12   7      687.14      733.36     32.22 o 
  -5  12   7      682.70      682.41     21.75 o 
  -4  12   7      873.53      863.36     20.35 o 
  -3  12   7      307.29      308.15     13.77 o 
  -2  12   7     3274.11     3163.69     49.02 o 
  -1  12   7     2057.30     2035.01     27.92 o 
   0  12   7     1431.29     1420.36     19.05 o 
   1  12   7     1685.07     1750.25     27.39 o 
   2  12   7      640.86      680.21     28.56 o 
   3  12   7      342.79      372.07     21.55 o 
   4  12   7      308.54      344.62     14.79 o 
   5  12   7        4.95        1.75     10.06 o 
  -6  13   7      101.17      105.29     16.00 o 
  -5  13   7        3.50       40.68      8.96 o 
  -4  13   7       79.03       98.12     14.88 o 
  -3  13   7       12.71       32.00      5.99 o 
  -2  13   7      665.64      700.66     28.27 o 
  -1  13   7        7.86       40.75      4.04 o 
   0  13   7      336.05      334.73      8.29 o 
   1  13   7       42.80       68.78      5.37 o 
   2  13   7       75.48      104.08      9.61 o 
   3  13   7      398.99      442.45     26.83 o 
   4  13   7      614.35      613.50     21.37 o 
   5  13   7       79.43       84.19     11.25 o 
  -5  14   7     1292.95     1331.65     35.62 o 
  -4  14   7     2027.10     2011.37     46.16 o 
  -3  14   7      494.23      497.31     13.15 o 
  -2  14   7     5029.98     4892.08     74.41 o 
  -1  14   7     2005.23     1962.43     29.54 o 
   0  14   7      776.42      816.74     13.12 o 
   1  14   7      783.56      768.72     16.23 o 
   2  14   7      134.70      114.53      9.96 o 
   3  14   7      443.99      380.40     17.22 o 
   4  14   7       13.69       20.78     10.86 o 
   5  14   7        1.98       -9.71     10.53 o 
  -5  15   7       45.68       43.90      9.78 o 
  -4  15   7      114.10      102.19      8.67 o 
  -3  15   7        4.89        7.52      5.66 o 
  -2  15   7       30.70       31.88      5.39 o 
  -1  15   7       39.86       37.17      4.89 o 
   0  15   7       89.63      100.09      5.17 o 
   1  15   7        2.84       -1.44      5.29 o 
   2  15   7        5.80        5.79      7.47 o 
   3  15   7      306.69      298.46     15.26 o 
   4  15   7       88.85       69.11     11.57 o 
   5  15   7        0.26      -12.06     12.06 o 
  -5  16   7      465.32      449.89     22.23 o 
  -4  16   7      390.81      395.06     19.32 o 
  -3  16   7      556.81      516.55     13.75 o 
  -2  16   7      973.21      919.41     19.23 o 
  -1  16   7     2331.91     2223.77     33.39 o 
   0  16   7     1472.12     1419.28     22.17 o 
   1  16   7      358.23      360.24     11.28 o 
   2  16   7      202.86      192.60     10.47 o 
   3  16   7      743.21      717.10     22.91 o 
   4  16   7       41.39       50.64     11.97 o 
   5  16   7       46.09       34.38     13.38 o 
  -5  17   7      114.56      143.09     52.12 o 
  -4  17   7       44.60       73.71     10.29 o 
  -3  17   7       12.14       14.53      7.50 o 
  -2  17   7      127.56      137.03     13.57 o 
  -1  17   7       57.92       81.68      6.04 o 
   0  17   7      770.72      800.20     17.07 o 
   1  17   7      224.06      241.37      9.62 o 
   2  17   7       31.06       43.60      8.43 o 
   3  17   7     1838.62     1829.39     41.31 o 
   4  17   7       32.47       19.80     11.83 o 
   5  17   7      150.29      148.50     20.98 o 
  -5  18   7      338.87      388.46     32.39 o 
  -4  18   7      287.29      275.02     13.73 o 
  -3  18   7       72.41      103.63      8.35 o 
  -2  18   7      451.49      478.58     13.70 o 
  -1  18   7      411.57      442.74     11.89 o 
   0  18   7      230.15      231.93      9.25 o 
   1  18   7       94.60       98.86     11.12 o 
   2  18   7      550.45      539.80     18.70 o 
   3  18   7      548.54      486.50     17.06 o 
   4  18   7        2.05        0.55     11.90 o 
  -4  19   7       23.61       29.94      8.96 o 
  -3  19   7        0.41        8.85      7.25 o 
  -2  19   7       28.83       19.77      6.67 o 
  -1  19   7       24.34       21.25      5.86 o 
   0  19   7        4.13       -1.25      7.48 o 
   1  19   7        5.90        7.74      8.06 o 
   2  19   7      167.82      152.31     10.63 o 
   3  19   7     2111.83     2026.24     41.19 o 
   4  19   7        6.80        4.54     10.69 o 
  -4  20   7       14.05        6.19     11.31 o 
  -3  20   7      427.87      390.28     18.53 o 
  -2  20   7      135.89      132.04      8.83 o 
  -1  20   7      271.71      256.30      9.58 o 
   0  20   7      150.08      141.32      9.90 o 
   1  20   7      233.26      229.72     12.12 o 
   2  20   7      164.58      150.31     10.85 o 
   3  20   7      134.60      137.75     11.52 o 
   4  20   7       65.82       54.87     11.70 o 
  -4  21   7       28.21       29.66      9.52 o 
  -3  21   7       70.45       78.01     17.34 o 
  -2  21   7        2.82       10.09      7.27 o 
  -1  21   7       51.14       68.22      7.46 o 
   0  21   7      720.52      726.81     19.96 o 
   1  21   7       93.09      112.32     10.22 o 
   2  21   7       22.68       33.71      9.68 o 
   3  21   7      184.60      213.59     12.75 o 
  -3  22   7       67.47       75.97      9.79 o 
  -2  22   7        2.94       10.84      7.62 o 
  -1  22   7       33.59       29.89      7.75 o 
   0  22   7        8.90       20.20      8.68 o 
   1  22   7       62.44       59.06     13.64 o 
   2  22   7       16.71       26.07     10.16 o 
   3  22   7      100.75      121.59     11.96 o 
  -3  23   7        0.12       -5.53      9.01 o 
  -2  23   7       38.48       42.47      8.46 o 
  -1  23   7        0.40        5.15      7.67 o 
   0  23   7       66.63       66.70      9.73 o 
   1  23   7      114.92      131.93     24.43 o 
   2  23   7      117.90      127.86     11.62 o 
   3  23   7        7.35        2.33     10.87 o 
  -2  24   7      398.91      412.06     15.55 o 
  -1  24   7      720.44      716.46     24.05 o 
   0  24   7      583.02      561.78     18.74 o 
   1  24   7      496.22      449.00     21.83 o 
   2  24   7      431.58      426.20     17.74 o 
  -1  25   7        1.34       -2.67     10.57 o 
   0  25   7        8.78       17.61     14.16 o 
   1  25   7       55.57       51.59     17.27 o 
  -6   0   8      485.79      606.61     37.69 o 
  -5   0   8      676.00      806.26     42.99 o 
  -4   0   8      970.34      991.78     48.29 o 
  -3   0   8     2785.59     2828.51     75.38 o 
  -2   0   8     3488.02     3176.06     67.80 o 
  -1   0   8       80.84      106.30     15.39 o 
   0   0   8     3622.95     3540.32     57.78 o 
   1   0   8     2142.46     2181.97     56.24 o 
   2   0   8      809.69      803.46     44.76 o 
   3   0   8      830.18      858.52     32.69 o 
   4   0   8      116.90      113.90     14.97 o 
   5   0   8      462.75      453.72     25.82 o 
   6   0   8       44.12       45.87     20.91 o 
  -6   1   8      715.61      751.63     32.98 o 
  -5   1   8     1305.63     1276.20     42.48 o 
  -4   1   8     2138.51     2108.65     53.89 o 
  -3   1   8     2688.46     2652.18     50.96 o 
  -2   1   8     2819.66     2784.76     82.39 o 
  -1   1   8     5681.31     5675.25     72.96 o 
   0   1   8     3234.76     3255.94     39.75 o 
   1   1   8     3608.75     3619.83     41.82 o 
   2   1   8     1550.28     1518.78     30.09 o 
   3   1   8     3840.89     3886.95     81.52 o 
   4   1   8      534.46      589.76     18.32 o 
   5   1   8      485.61      494.92     18.61 o 
   6   1   8       90.78       98.55     14.34 o 
  -6   2   8       46.87       33.96     11.86 o 
  -5   2   8       81.61      106.65     12.66 o 
  -4   2   8      484.27      425.69     17.21 o 
  -3   2   8      148.03      157.29     14.25 o 
  -2   2   8      181.17      183.44      9.75 o 
  -1   2   8      441.02      426.58      9.11 o 
   0   2   8       55.76       40.71      3.91 o 
   1   2   8       24.99       27.95      4.51 o 
   2   2   8      295.04      280.73      9.99 o 
   3   2   8      268.85      251.94     11.50 o 
   4   2   8       12.60       20.55      9.12 o 
   5   2   8       99.84       96.52     12.57 o 
   6   2   8      127.39      137.46     14.79 o 
  -6   3   8      286.65      300.49     23.26 o 
  -5   3   8      603.63      582.28     29.45 o 
  -4   3   8      777.78      746.32     17.41 o 
  -3   3   8      239.18      224.53      8.17 o 
  -2   3   8       84.61       78.44      4.68 o 
  -1   3   8       39.81       32.26      3.39 o 
   0   3   8       90.69       85.60      3.70 o 
   1   3   8       49.40       38.80      3.88 o 
   2   3   8      160.42      164.32      7.24 o 
   3   3   8     1699.69     1773.91     35.38 o 
   4   3   8       21.74       13.25      9.40 o 
   5   3   8        0.24        2.84     11.18 o 
   6   3   8       12.59       -3.27     13.24 o 
  -6   4   8        3.04       13.66     11.64 o 
  -5   4   8       77.58      105.49     12.08 o 
  -4   4   8      278.27      277.24     17.28 o 
  -3   4   8      131.95       98.45      6.61 o 
  -2   4   8     1274.54     1240.94     21.00 o 
  -1   4   8     1814.56     1800.87     22.77 o 
   0   4   8     1457.08     1460.99     19.17 o 
   1   4   8     2047.35     1997.06     28.41 o 
   2   4   8     2007.36     1917.36     32.70 o 
   3   4   8     1665.00     1611.78     28.94 o 
   4   4   8      536.52      518.15     17.44 o 
   5   4   8     1517.22     1485.51     38.74 o 
   6   4   8      429.03      468.83     21.03 o 
  -6   5   8      118.72      129.58     14.56 o 
  -5   5   8      311.89      308.42     18.94 o 
  -4   5   8      915.20      847.50     19.36 o 
  -3   5   8      223.39      223.42      8.50 o 
  -2   5   8       89.66       96.93      5.56 o 
  -1   5   8     2141.56     2184.47     28.96 o 
   0   5   8       26.36       31.05      3.15 o 
   1   5   8      173.53      152.22      6.06 o 
   2   5   8      296.61      307.90     11.85 o 
   3   5   8       66.98       73.14      7.26 o 
   4   5   8        6.89       12.80      7.55 o 
   5   5   8      362.73      370.39     17.03 o 
   6   5   8       23.50       20.89     13.76 o 
  -6   6   8      114.36      118.36     14.14 o 
  -5   6   8       77.15       69.32     12.15 o 
  -4   6   8      151.64      148.77     11.14 o 
  -3   6   8      417.96      409.54     18.94 o 
  -2   6   8       35.86       46.37      6.46 o 
  -1   6   8      224.80      200.89      6.12 o 
   0   6   8       29.95       30.48      3.25 o 
   1   6   8       90.90      106.59      4.85 o 
   2   6   8       49.21       54.74      7.39 o 
   3   6   8       17.92       33.22      7.65 o 
   4   6   8        5.43       12.08      7.56 o 
   5   6   8        2.43       -2.49      9.07 o 
   6   6   8        0.88      -13.61     13.61 o 
  -6   7   8      487.41      433.95     23.11 o 
  -5   7   8     1329.16     1358.24     45.39 o 
  -4   7   8     2268.78     2189.68     43.47 o 
  -3   7   8     2042.86     1958.01     34.58 o 
  -2   7   8     6927.86     6706.22    120.76 o 
  -1   7   8     1468.01     1500.23     20.80 o 
   0   7   8     1942.96     1891.31     24.20 o 
   1   7   8     1024.88      977.25     16.58 o 
   2   7   8      910.73      909.73     27.66 o 
   3   7   8      432.22      421.58     14.37 o 
   4   7   8      157.50      160.35     10.49 o 
   5   7   8       18.56       28.67     10.21 o 
   6   7   8       30.70       38.74     16.21 o 
  -6   8   8        0.26        1.47     12.91 o 
  -5   8   8      136.93      166.88     14.97 o 
  -4   8   8      399.23      367.30     25.93 o 
  -3   8   8     1708.18     1635.36     46.07 o 
  -2   8   8     1962.72     1897.18     34.02 o 
  -1   8   8     1384.03     1387.75     24.92 o 
   0   8   8     1029.21     1053.66     14.82 o 
   1   8   8      757.98      728.04     20.59 o 
   2   8   8     2342.20     2361.87     44.14 o 
   3   8   8      415.29      405.48     14.30 o 
   4   8   8      120.87      126.79     10.28 o 
   5   8   8      391.52      384.22     16.07 o 
   6   8   8      107.63      109.76     12.84 o 
  -6   9   8       50.59       44.44     14.25 o 
  -5   9   8      135.78      133.52      9.78 o 
  -4   9   8      307.23      297.03     11.03 o 
  -3   9   8      276.37      256.24      9.39 o 
  -2   9   8       10.34       35.35      5.22 o 
  -1   9   8     1513.14     1542.24     23.32 o 
   0   9   8      124.71      127.02      5.51 o 
   1   9   8      553.47      536.71     11.20 o 
   2   9   8      239.38      220.59     10.13 o 
   3   9   8        0.13        0.42      7.81 o 
   4   9   8       44.99       40.45      9.50 o 
   5   9   8       13.87       15.60     10.62 o 
  -6  10   8       18.87       26.79     13.72 o 
  -5  10   8       61.93       64.53     12.71 o 
  -4  10   8       36.47       43.69      6.39 o 
  -3  10   8     1413.23     1313.66     25.02 o 
  -2  10   8      112.20      122.16     10.05 o 
  -1  10   8      395.89      415.17      9.41 o 
   0  10   8      251.85      265.78     11.17 o 
   1  10   8       23.60       28.25      5.35 o 
   2  10   8     1319.32     1359.08     52.57 o 
   3  10   8      427.60      416.61     14.97 o 
   4  10   8        7.37       14.94      9.20 o 
   5  10   8      214.53      204.69     15.98 o 
  -5  11   8     1227.07     1238.47     33.02 o 
  -4  11   8     1724.92     1724.08     35.84 o 
  -3  11   8     1305.34     1282.25     24.63 o 
  -2  11   8     2472.51     2367.22     41.50 o 
  -1  11   8      732.95      737.27     13.24 o 
   0  11   8      932.92      945.59     14.54 o 
   1  11   8      522.41      488.11     12.34 o 
   2  11   8      804.73      724.72     36.03 o 
   3  11   8      274.48      280.76     12.67 o 
   4  11   8      531.32      514.13     21.00 o 
   5  11   8       14.48       17.08     10.88 o 
  -5  12   8       84.54       72.44     11.24 o 
  -4  12   8      162.15      149.94     16.30 o 
  -3  12   8       37.24       53.40      6.93 o 
  -2  12   8      928.43      899.26     17.14 o 
  -1  12   8     1098.13     1109.79     20.93 o 
   0  12   8      354.44      392.38      8.64 o 
   1  12   8      955.07      932.72     20.65 o 
   2  12   8      843.46      842.39     20.62 o 
   3  12   8      403.74      385.92     15.32 o 
   4  12   8      353.15      339.25     14.54 o 
   5  12   8       46.24       48.41     11.56 o 
  -5  13   8       42.30       45.32     10.20 o 
  -4  13   8      149.87      155.57      8.74 o 
  -3  13   8      159.56      160.46      9.27 o 
  -2  13   8       15.98       23.38      5.32 o 
  -1  13   8      852.20      873.92     16.90 o 
   0  13   8      306.04      322.39      8.12 o 
   1  13   8      365.93      361.58     10.44 o 
   2  13   8      226.85      243.90     11.62 o 
   3  13   8      266.52      270.10     12.85 o 
   4  13   8       67.23       74.23     10.74 o 
   5  13   8       40.42       37.22     11.61 o 
  -5  14   8       18.10       17.81      9.98 o 
  -4  14   8       29.21       26.26      7.28 o 
  -3  14   8       29.96       27.55      6.38 o 
  -2  14   8       43.81       40.37      5.69 o 
  -1  14   8       13.85       23.10      5.34 o 
   0  14   8      173.98      179.90      6.83 o 
   1  14   8       45.05       63.93      6.00 o 
   2  14   8      108.45      120.36      9.52 o 
   3  14   8       41.72       67.30      9.85 o 
   4  14   8      186.92      201.16     12.83 o 
   5  14   8      117.78      122.39     13.23 o 
  -5  15   8      322.37      311.95     18.23 o 
  -4  15   8       71.69       76.17      8.21 o 
  -3  15   8      553.79      544.68     20.92 o 
  -2  15   8       22.70       34.34      5.92 o 
  -1  15   8       68.27       84.32      6.80 o 
   0  15   8       25.25       28.31      5.75 o 
   1  15   8       70.02       56.16      6.13 o 
   2  15   8        8.04        8.95      7.37 o 
   3  15   8       65.50       65.89     10.24 o 
   4  15   8        0.91       -2.87     10.49 o 
   5  15   8       32.28       35.16     12.24 o 
  -5  16   8       43.17       51.56     10.93 o 
  -4  16   8       90.82       89.76      8.54 o 
  -3  16   8       25.99       26.65      6.78 o 
  -2  16   8      456.98      440.85     12.07 o 
  -1  16   8       22.57       28.65      6.23 o 
   0  16   8       59.47       92.55      6.86 o 
   1  16   8      274.72      291.17     11.18 o 
   2  16   8      396.91      410.65     13.99 o 
   3  16   8      525.47      481.06     17.97 o 
   4  16   8      148.87      149.97     12.63 o 
  -4  17   8       42.15       50.40      8.13 o 
  -3  17   8      101.85      100.25      7.88 o 
  -2  17   8        2.66        0.08      6.06 o 
  -1  17   8       69.76       66.17      6.91 o 
   0  17   8        1.33        5.67      5.88 o 
   1  17   8      128.46      142.16      8.77 o 
   2  17   8      276.10      290.30     17.60 o 
   3  17   8     1197.17     1224.38     26.97 o 
   4  17   8      754.53      778.67     22.87 o 
  -4  18   8      117.46      124.64      9.53 o 
  -3  18   8      477.88      467.25     17.71 o 
  -2  18   8      195.13      204.57      9.30 o 
  -1  18   8       29.82       28.84      6.63 o 
   0  18   8      636.95      659.17     18.53 o 
   1  18   8      111.75      120.92     10.05 o 
   2  18   8      160.30      161.60     10.94 o 
   3  18   8       92.48      107.65     11.16 o 
   4  18   8       14.92       26.19     13.33 o 
  -4  19   8      644.47      656.80     19.31 o 
  -3  19   8     1253.50     1280.35     26.45 o 
  -2  19   8      385.28      402.88     13.37 o 
  -1  19   8     1055.86     1050.91     22.16 o 
   0  19   8      634.80      639.31     21.25 o 
   1  19   8      741.22      685.78     23.80 o 
   2  19   8       75.45       67.16     10.09 o 
   3  19   8      142.07      137.48     11.95 o 
   4  19   8       52.55       37.83     11.80 o 
  -4  20   8       29.31       32.69     10.41 o 
  -3  20   8        1.43       20.76      8.10 o 
  -2  20   8      313.52      321.42     12.33 o 
  -1  20   8      584.74      588.97     17.86 o 
   0  20   8       95.04      119.04     10.09 o 
   1  20   8      426.42      417.12     19.90 o 
   2  20   8       51.96       65.45     10.48 o 
   3  20   8      271.12      245.10     13.92 o 
  -3  21   8       61.98       71.77      9.82 o 
  -2  21   8      140.57      150.70      9.12 o 
  -1  21   8       13.59       28.43      7.81 o 
   0  21   8       47.14       54.35      9.44 o 
   1  21   8       24.34       13.11     12.57 o 
   2  21   8       55.90       64.46     10.70 o 
   3  21   8       50.22       38.39     11.55 o 
  -3  22   8       90.40       73.17     10.26 o 
  -2  22   8       31.88       25.75      7.82 o 
  -1  22   8       72.17       81.06      9.03 o 
   0  22   8      196.86      208.14     12.84 o 
   1  22   8      165.02      149.13     15.25 o 
   2  22   8        8.14       15.12     10.46 o 
  -2  23   8      140.17      146.82      9.77 o 
  -1  23   8      173.05      148.70     15.34 o 
   0  23   8       82.13       82.68     11.87 o 
   1  23   8        2.99        7.67     13.32 o 
   2  23   8       41.00       52.61     11.22 o 
  -1  24   8        2.02        3.03     11.28 o 
   0  24   8       20.52       31.73     17.10 o 
   1  24   8       35.42       51.33     14.70 o 
  -6   1   9        1.73       10.28     13.11 o 
  -5   1   9       96.53      146.45     14.33 o 
  -4   1   9     1160.10      946.32     53.55 o 
  -3   1   9      139.29      162.24     16.82 o 
  -2   1   9      636.72      617.69     15.23 o 
  -1   1   9     2115.11     2019.25     32.14 o 
   0   1   9     3509.09     3570.76     43.81 o 
   1   1   9      884.38      849.16     13.14 o 
   2   1   9      699.35      658.27     15.33 o 
   3   1   9       26.16       25.89      8.78 o 
   4   1   9      766.44      751.37     21.84 o 
   5   1   9        5.31        0.85     12.12 o 
   6   1   9      107.19      126.43     22.56 o 
  -6   2   9      933.48      946.69     35.39 o 
  -5   2   9     1554.46     1461.77     48.31 o 
  -4   2   9     1149.00     1280.41     27.35 o 
  -3   2   9     3382.49     3221.95     54.52 o 
  -2   2   9     1000.40      986.12     17.46 o 
  -1   2   9      935.58      889.58     18.30 o 
   0   2   9      978.65     1005.82     14.38 o 
   1   2   9       20.14       12.69      3.64 o 
   2   2   9        8.24        0.47      5.92 o 
   3   2   9       42.82       47.89      7.55 o 
   4   2   9     1161.32     1047.78     26.19 o 
   5   2   9      517.71      475.73     20.01 o 
   6   2   9        2.17        3.98     14.49 o 
  -6   3   9        2.19        7.92     12.28 o 
  -5   3   9        7.83       18.66     12.06 o 
  -4   3   9      134.66      103.56     14.11 o 
  -3   3   9      342.20      308.89     10.22 o 
  -2   3   9        9.87       11.61      4.47 o 
  -1   3   9      646.42      601.78     12.66 o 
   0   3   9       30.43       23.93      3.60 o 
   1   3   9       48.35       46.64      5.83 o 
   2   3   9       56.82       50.12      6.61 o 
   3   3   9      965.90      970.19     20.37 o 
   4   3   9      305.80      302.57     14.34 o 
   5   3   9       12.48       10.20     12.34 o 
  -6   4   9       23.94       32.53     13.49 o 
  -5   4   9       18.88       22.90     11.45 o 
  -4   4   9        0.64       -5.95      5.95 o 
  -3   4   9       85.23       83.39      7.09 o 
  -2   4   9       58.10       57.15      6.53 o 
  -1   4   9      638.43      635.59     13.19 o 
   0   4   9       49.64       67.25      6.95 o 
   1   4   9       92.12       95.16      7.40 o 
   2   4   9      153.70      168.18      9.27 o 
   3   4   9        0.97        5.84      7.14 o 
   4   4   9       58.91       52.75      8.94 o 
   5   4   9        0.40       -8.59     11.99 o 
  -6   5   9      121.27      126.42     15.20 o 
  -5   5   9      469.74      477.79     23.73 o 
  -4   5   9     1383.83     1277.85     67.15 o 
  -3   5   9      864.39      860.00     28.61 o 
  -2   5   9     1173.04     1136.75     22.06 o 
  -1   5   9     4363.65     4297.12     64.72 o 
   0   5   9     4809.34     4878.48     59.10 o 
   1   5   9     2988.56     2957.75     43.78 o 
   2   5   9     1965.06     1936.74     37.46 o 
   3   5   9     1768.32     1791.65     32.17 o 
   4   5   9     1419.45     1445.51     28.18 o 
   5   5   9      236.50      240.37     12.29 o 
  -6   6   9      155.56      136.15     16.00 o 
  -5   6   9      885.01      899.65     39.23 o 
  -4   6   9      955.53      975.00     25.34 o 
  -3   6   9     1709.93     1635.67     29.90 o 
  -2   6   9     1048.80     1054.77     25.15 o 
  -1   6   9     1191.99     1310.89     23.90 o 
   0   6   9      951.58      983.57     21.82 o 
   1   6   9      157.41      169.35      6.67 o 
   2   6   9     1187.99     1183.63     37.36 o 
   3   6   9      179.85      193.51     10.71 o 
   4   6   9       22.60       43.49      9.85 o 
   5   6   9        9.39       20.98     11.03 o 
  -6   7   9       78.16      101.17     15.58 o 
  -5   7   9      132.85      122.68     14.81 o 
  -4   7   9      604.65      569.74     16.66 o 
  -3   7   9      632.76      594.82     14.39 o 
  -2   7   9        5.37        6.64      5.34 o 
  -1   7   9     2327.17     2266.06     35.71 o 
   0   7   9      756.20      725.14     11.55 o 
   1   7   9      951.16      980.05     17.19 o 
   2   7   9      995.69      940.25     21.70 o 
   3   7   9     1001.67      992.82     23.44 o 
   4   7   9      416.40      416.21     16.47 o 
   5   7   9      292.13      285.23     15.07 o 
  -5   8   9      220.85      231.52     13.67 o 
  -4   8   9      284.51      263.91     16.92 o 
  -3   8   9      318.79      311.14     10.75 o 
  -2   8   9        2.39       20.40      5.58 o 
  -1   8   9      721.80      719.69     17.90 o 
   0   8   9        5.17        5.20      3.58 o 
   1   8   9        7.95        5.32      5.30 o 
   2   8   9      169.36      187.63     14.96 o 
   3   8   9      106.65       94.96      9.81 o 
   4   8   9        6.37       10.99      9.81 o 
   5   8   9      198.50      175.35     13.16 o 
  -5   9   9       27.94       57.09      9.86 o 
  -4   9   9       93.95      110.90     17.68 o 
  -3   9   9      337.98      344.58     13.78 o 
  -2   9   9     2151.20     2103.15     40.70 o 
  -1   9   9     1085.14     1153.31     22.82 o 
   0   9   9      844.27      902.29     14.25 o 
   1   9   9      237.83      262.85      9.82 o 
   2   9   9      565.71      585.65     19.82 o 
   3   9   9      289.01      283.54     22.20 o 
   4   9   9       74.93       78.72     10.85 o 
   5   9   9      435.81      441.52     18.31 o 
  -5  10   9     1077.02     1121.82     31.20 o 
  -4  10   9     1207.60     1091.83     25.06 o 
  -3  10   9      746.16      723.16     16.59 o 
  -2  10   9      368.07      356.77     11.52 o 
  -1  10   9      765.64      776.74     15.53 o 
   0  10   9      671.22      668.12     11.70 o 
   1  10   9      298.62      284.31     10.33 o 
   2  10   9        0.41       -2.12      7.97 o 
   3  10   9      282.71      275.19     12.92 o 
   4  10   9      183.88      168.36     12.07 o 
   5  10   9      415.91      409.35     17.94 o 
  -5  11   9       49.26       58.28     10.12 o 
  -4  11   9       24.81       23.93      7.12 o 
  -3  11   9       40.56       30.41      6.28 o 
  -2  11   9        8.48       17.16      7.00 o 
  -1  11   9       67.36       79.29      5.95 o 
   0  11   9      117.97      143.66      6.42 o 
   1  11   9      449.39      470.52     16.84 o 
   2  11   9      199.46      229.81     15.56 o 
   3  11   9       10.13        1.36      9.19 o 
   4  11   9       63.77       75.89     11.15 o 
   5  11   9       60.13       73.08     12.57 o 
  -5  12   9      189.00      213.36     14.12 o 
  -4  12   9       85.57       88.15      8.20 o 
  -3  12   9        7.34       16.97      6.42 o 
  -2  12   9      303.54      298.64     10.87 o 
  -1  12   9      515.50      540.42     20.15 o 
   0  12   9      282.73      302.09     12.61 o 
   1  12   9      181.95      193.64      7.61 o 
   2  12   9     1087.86     1097.02     25.20 o 
   3  12   9      202.66      215.08     21.25 o 
   4  12   9      118.58      121.46     11.97 o 
   5  12   9      200.46      212.73     21.25 o 
  -5  13   9      159.07      144.20     16.40 o 
  -4  13   9      876.78      888.41     29.24 o 
  -3  13   9     1815.05     1777.98     33.28 o 
  -2  13   9      881.49      864.75     19.15 o 
  -1  13   9     3689.77     3751.73     58.31 o 
   0  13   9     3710.06     3788.41     68.74 o 
   1  13   9     2285.94     2290.01     35.48 o 
   2  13   9      934.32      931.94     22.72 o 
   3  13   9     1067.49     1068.55     26.44 o 
   4  13   9      498.86      527.84     27.46 o 
   5  13   9      336.49      323.14     40.64 o 
  -5  14   9      367.14      386.15     18.83 o 
  -4  14   9      166.47      167.84      9.98 o 
  -3  14   9      289.61      314.90     11.77 o 
  -2  14   9      153.57      155.93      8.29 o 
  -1  14   9      280.11      314.52     19.14 o 
   0  14   9      395.23      420.41     22.78 o 
   1  14   9       11.22       21.47      7.30 o 
   2  14   9       88.89       67.89      9.99 o 
   3  14   9        0.55        3.35     10.10 o 
   4  14   9        9.37       21.36     11.30 o 
  -4  15   9        0.01        6.26      7.91 o 
  -3  15   9      314.79      323.40     12.26 o 
  -2  15   9       48.31       46.54      7.04 o 
  -1  15   9        0.69        6.76      6.25 o 
   0  15   9       20.35       31.86      6.68 o 
   1  15   9       13.95       19.58      7.39 o 
   2  15   9       87.23       91.04      9.24 o 
   3  15   9        0.14       10.50     10.27 o 
   4  15   9       42.33       37.64     11.97 o 
  -4  16   9      137.12      138.63     10.12 o 
  -3  16   9       82.75      105.32      8.37 o 
  -2  16   9      666.40      678.33     17.01 o 
  -1  16   9       37.59       32.39      6.82 o 
   0  16   9      400.97      392.74     16.89 o 
   1  16   9       19.64       24.27      8.74 o 
   2  16   9        7.49       10.41      8.35 o 
   3  16   9      275.60      271.49     13.83 o 
   4  16   9      566.29      553.69     20.28 o 
  -4  17   9      557.33      585.32     18.53 o 
  -3  17   9      349.73      379.85     19.44 o 
  -2  17   9      266.10      305.85     13.97 o 
  -1  17   9     1074.38     1119.73     23.18 o 
   0  17   9     1267.78     1266.34     32.02 o 
   1  17   9      501.72      497.53     16.82 o 
   2  17   9      565.96      600.65     18.25 o 
   3  17   9      152.75      180.79     11.48 o 
   4  17   9      385.91      379.05     18.02 o 
  -4  18   9       99.68      104.42     10.21 o 
  -3  18   9      144.78      148.60      9.27 o 
  -2  18   9       16.38        9.93      7.77 o 
  -1  18   9      261.48      296.57     21.08 o 
   0  18   9      263.88      273.72     14.80 o 
   1  18   9       37.05       25.25      9.56 o 
   2  18   9        2.94       -0.48      8.89 o 
   3  18   9       32.68       37.82     10.07 o 
  -3  19   9        1.91       17.49      8.00 o 
  -2  19   9       15.93       23.79      8.09 o 
  -1  19   9        0.50        2.19      7.46 o 
   0  19   9      203.77      182.53     13.00 o 
   1  19   9       32.74       39.09     12.91 o 
   2  19   9        2.48        8.37      9.33 o 
   3  19   9      168.73      172.97     11.69 o 
  -3  20   9       22.62       19.36      8.98 o 
  -2  20   9      479.82      480.98     16.30 o 
  -1  20   9        6.82       10.32      8.01 o 
   0  20   9      112.41       96.11     11.92 o 
   1  20   9        7.08        3.53     12.92 o 
   2  20   9        5.30        0.64     10.49 o 
   3  20   9      310.64      298.15     21.33 o 
  -2  21   9       64.43       76.10      9.61 o 
  -1  21   9       26.73       38.01     11.21 o 
   0  21   9       47.15       64.17     11.62 o 
   1  21   9      132.96      137.99     21.56 o 
   2  21   9       70.91       72.01     11.95 o 
  -2  22   9        3.99        4.38      9.32 o 
  -1  22   9        7.32       12.47     11.20 o 
   0  22   9       62.71       55.50     11.90 o 
   1  22   9        7.17       11.76     13.67 o 
  -1  23   9       97.19       88.30     13.28 o 
   0  23   9      189.75      187.35     20.95 o 
  -5   0  10      285.15      269.73     28.86 o 
  -4   0  10     1298.53     1172.70     53.00 o 
  -3   0  10     1762.13     1639.23     48.45 o 
  -2   0  10     2332.75     2206.55     49.63 o 
  -1   0  10     1615.64     1621.76     37.95 o 
   0   0  10     3508.21     3489.44     65.11 o 
   1   0  10     4691.76     4619.40     82.26 o 
   2   0  10     3238.86     3263.22     69.11 o 
   3   0  10     1096.89     1087.90     28.62 o 
   4   0  10     6467.25     6321.10    231.45 o 
   5   0  10     1798.45     2001.81     87.16 o 
  -5   1  10       31.50       32.10     12.91 o 
  -4   1  10        4.62        7.46      6.95 o 
  -3   1  10       43.60       43.58     11.39 o 
  -2   1  10        2.53       19.62      5.30 o 
  -1   1  10      620.46      593.65     13.21 o 
   0   1  10      130.03      157.57     10.88 o 
   1   1  10      341.11      331.28      9.74 o 
   2   1  10      174.17      164.30      7.64 o 
   3   1  10       85.98       86.43      8.89 o 
   4   1  10      116.91      144.70     13.09 o 
   5   1  10       49.72       68.39     13.97 o 
  -5   2  10        7.47       12.15     12.47 o 
  -4   2  10       29.47       23.37      8.59 o 
  -3   2  10      112.84       99.36      6.97 o 
  -2   2  10      120.22      126.04      8.83 o 
  -1   2  10       68.09       66.58      5.73 o 
   0   2  10      285.09      277.97      9.10 o 
   1   2  10      403.48      372.41      9.63 o 
   2   2  10      210.97      192.24      8.25 o 
   3   2  10      118.68      114.93      9.19 o 
   4   2  10       17.65       16.05      9.22 o 
   5   2  10       74.70       77.54     13.89 o 
  -5   3  10      340.11      344.31     15.94 o 
  -4   3  10      852.75      791.39     19.80 o 
  -3   3  10      725.51      737.63     16.63 o 
  -2   3  10     1082.87     1033.89     21.00 o 
  -1   3  10      147.26      146.90      8.16 o 
   0   3  10     2914.38     2995.80     41.95 o 
   1   3  10      219.11      198.80      8.38 o 
   2   3  10       21.35       29.68      7.34 o 
   3   3  10       64.03       90.43      8.85 o 
   4   3  10        5.63        2.93      9.22 o 
   5   3  10       22.00       20.67     10.64 o 
  -5   4  10      320.74      318.58     39.43 o 
  -4   4  10      970.94      945.11     47.26 o 
  -3   4  10     2131.71     2051.46     42.03 o 
  -2   4  10     1708.71     1645.85     38.26 o 
  -1   4  10      878.06      863.51     16.76 o 
   0   4  10     2157.28     2163.79     46.92 o 
   1   4  10      973.91     1008.48     18.04 o 
   2   4  10      552.26      544.78     16.64 o 
   3   4  10      250.90      260.93     10.86 o 
   4   4  10      275.55      268.71     12.86 o 
   5   4  10       88.93      107.42     11.80 o 
  -5   5  10      257.70      296.40     15.77 o 
  -4   5  10      232.83      238.83     10.86 o 
  -3   5  10      226.27      219.93      9.35 o 
  -2   5  10        7.30       10.67      5.85 o 
  -1   5  10        1.46       -0.27      5.15 o 
   0   5  10      190.75      193.71      8.86 o 
   1   5  10       60.49       53.79      5.73 o 
   2   5  10        2.88       -3.51      7.79 o 
   3   5  10        0.49       -0.86      9.01 o 
   4   5  10        9.20        4.87      9.40 o 
   5   5  10        2.95       11.16     10.80 o 
  -5   6  10       17.74        8.83      9.35 o 
  -4   6  10       30.10       28.60      6.72 o 
  -3   6  10      191.37      168.96      8.21 o 
  -2   6  10       99.56       97.50      7.09 o 
  -1   6  10      237.21      232.75      9.73 o 
   0   6  10        2.77        0.45      4.48 o 
   1   6  10      214.00      227.71      8.36 o 
   2   6  10      216.10      235.46     11.60 o 
   3   6  10      256.62      272.91     13.14 o 
   4   6  10      253.18      262.85     14.16 o 
   5   6  10      370.81      388.68     17.76 o 
  -5   7  10      333.62      335.33     16.53 o 
  -4   7  10      203.63      208.38      9.69 o 
  -3   7  10       15.23       34.85      6.63 o 
  -2   7  10       98.72       90.14      8.19 o 
  -1   7  10       12.50       22.98      7.01 o 
   0   7  10       35.85       27.84      4.74 o 
   1   7  10        1.77        3.52      5.79 o 
   2   7  10       10.44        0.84      8.27 o 
   3   7  10       93.06       86.90     11.39 o 
   4   7  10       45.93       33.71     10.91 o 
   5   7  10        5.61       11.91     12.18 o 
  -5   8  10       91.88      101.15     18.77 o 
  -4   8  10      625.63      593.04     17.55 o 
  -3   8  10     1602.44     1507.52     28.84 o 
  -2   8  10      553.61      529.89     14.19 o 
  -1   8  10     2085.28     2125.54     38.26 o 
   0   8  10     2039.77     2089.22     29.85 o 
   1   8  10     1596.88     1535.63     38.78 o 
   2   8  10      637.37      620.76     18.22 o 
   3   8  10      388.33      383.52     15.79 o 
   4   8  10      732.82      725.55     21.88 o 
   5   8  10      407.62      389.43     17.86 o 
  -5   9  10       18.28       10.81      9.89 o 
  -4   9  10       30.01       35.57      7.25 o 
  -3   9  10      103.92      107.21      7.66 o 
  -2   9  10       93.21       97.18      7.31 o 
  -1   9  10        3.19        9.67      6.27 o 
   0   9  10      130.77      138.16      5.97 o 
   1   9  10        2.04        3.67      6.32 o 
   2   9  10       93.00       97.18      9.89 o 
   3   9  10       81.29       87.90     10.82 o 
   4   9  10        5.17        2.61     10.90 o 
   5   9  10       21.01        5.61     12.32 o 
  -5  10  10      128.40      111.49     11.63 o 
  -4  10  10      383.85      361.08     14.02 o 
  -3  10  10      348.49      340.22     12.42 o 
  -2  10  10       84.84       83.52      7.44 o 
  -1  10  10     2715.62     2736.15     48.20 o 
   0  10  10      109.38      130.49      7.12 o 
   1  10  10      142.19      156.38     12.93 o 
   2  10  10        4.49        3.14      8.98 o 
   3  10  10       97.33      137.06     11.73 o 
   4  10  10       97.34       92.41     12.31 o 
  -5  11  10       90.99       97.48      9.47 o 
  -4  11  10      160.11      186.28     13.18 o 
  -3  11  10      160.89      179.76      9.31 o 
  -2  11  10       45.17       52.35      9.84 o 
  -1  11  10      553.58      586.36     20.15 o 
   0  11  10       12.07       27.05      5.99 o 
   1  11  10       50.85       54.05      7.56 o 
   2  11  10       23.18       16.29      9.40 o 
   3  11  10       19.65       30.37     10.61 o 
   4  11  10        5.11        6.32     11.44 o 
  -4  12  10      435.90      424.31     15.47 o 
  -3  12  10     1089.45     1092.45     23.17 o 
  -2  12  10      906.03      922.16     20.37 o 
  -1  12  10      602.00      646.19     17.94 o 
   0  12  10     1515.76     1649.97     29.95 o 
   1  12  10      719.09      756.98     19.63 o 
   2  12  10     1394.54     1328.30     29.35 o 
   3  12  10      922.88      906.37     23.63 o 
   4  12  10      678.96      673.49     22.06 o 
  -4  13  10        4.48       11.98      8.10 o 
  -3  13  10        0.86        3.22      7.30 o 
  -2  13  10       89.47       87.37      7.81 o 
  -1  13  10      158.34      171.72      9.50 o 
   0  13  10      109.51      115.87      7.33 o 
   1  13  10        1.59        1.77      8.51 o 
   2  13  10      169.78      176.46     12.24 o 
   3  13  10       51.23       39.64     11.09 o 
   4  13  10        2.18       -2.49     11.89 o 
  -4  14  10       87.18      110.93     13.77 o 
  -3  14  10       69.59       86.30     10.16 o 
  -2  14  10      138.92      153.58     10.23 o 
  -1  14  10       23.15       45.43      8.78 o 
   0  14  10       24.93       49.83      7.89 o 
   1  14  10        5.66       13.82     10.09 o 
   2  14  10        4.13       -0.86      9.89 o 
   3  14  10        4.30        4.78     10.98 o 
   4  14  10       68.95       86.79     13.43 o 
  -4  15  10      744.77      761.25     21.45 o 
  -3  15  10      759.21      770.57     18.90 o 
  -2  15  10      420.90      448.83     15.52 o 
  -1  15  10      650.92      655.82     18.52 o 
   0  15  10      311.84      294.32     15.08 o 
   1  15  10      184.80      156.94     12.13 o 
   2  15  10        7.11        8.02      8.72 o 
   3  15  10       11.39       10.96     11.23 o 
   4  15  10        0.68        4.71     26.50 o 
  -4  16  10       60.43       72.95     11.73 o 
  -3  16  10       26.89       35.95      8.16 o 
  -2  16  10       31.48       42.27      8.22 o 
  -1  16  10      100.04      115.77     10.04 o 
   0  16  10       86.18      103.21     11.25 o 
   1  16  10       52.43       63.60     11.21 o 
   2  16  10       36.73       35.81      9.45 o 
   3  16  10       16.94       16.10     11.53 o 
  -3  17  10       31.70       42.23      8.40 o 
  -2  17  10      290.77      322.14     14.63 o 
  -1  17  10       43.43       22.80      8.78 o 
   0  17  10      216.47      214.05     17.43 o 
   1  17  10        0.83       13.61     14.72 o 
   2  17  10       13.14       12.29      9.51 o 
   3  17  10        0.78        8.11     10.49 o 
  -3  18  10       45.08       34.69      9.16 o 
  -2  18  10      885.48      923.73     23.53 o 
  -1  18  10      222.04      208.55     11.82 o 
   0  18  10      276.58      308.67     19.56 o 
   1  18  10      502.46      533.98     35.34 o 
   2  18  10      357.91      367.45     16.44 o 
   3  18  10       46.96       53.90     10.95 o 
  -2  19  10        9.19       27.19      8.84 o 
  -1  19  10       19.11       18.31      9.18 o 
   0  19  10       19.13       29.94     11.43 o 
   1  19  10       25.96       45.36     17.01 o 
   2  19  10       20.77       28.72     11.47 o 
  -2  20  10      331.55      345.15     16.14 o 
  -1  20  10      162.40      174.33     15.91 o 
   0  20  10      561.79      645.86     23.22 o 
   1  20  10      441.15      480.73     26.80 o 
   2  20  10      187.57      167.58     13.42 o 
  -1  21  10      114.29      119.51     15.36 o 
   0  21  10      148.30      137.05     19.78 o 
   1  21  10       13.76       19.94     17.89 o 
  -5   1  11      643.57      622.96     31.11 o 
  -4   1  11      891.63      830.33     22.78 o 
  -3   1  11      614.01      646.61     18.21 o 
  -2   1  11     2096.03     2025.81     36.74 o 
  -1   1  11     1038.36     1024.90     19.50 o 
   0   1  11      527.78      482.12     12.02 o 
   1   1  11      932.10      902.07     21.59 o 
   2   1  11      219.57      223.10      9.06 o 
   3   1  11      196.21      214.46      9.80 o 
   4   1  11      340.35      357.53     14.41 o 
   5   1  11      192.75      139.64     12.68 o 
  -5   2  11      404.71      414.24     18.45 o 
  -4   2  11      315.49      360.93     29.92 o 
  -3   2  11        4.24       29.89      7.75 o 
  -2   2  11      536.63      573.91     19.82 o 
  -1   2  11      432.65      450.89     24.49 o 
   0   2  11      469.16      429.60     12.42 o 
   1   2  11       72.92       61.00      9.78 o 
   2   2  11       18.59       20.10      6.91 o 
   3   2  11       17.79        9.85      7.90 o 
   4   2  11      114.71      107.81     11.31 o 
   5   2  11      287.19      252.24     13.90 o 
  -5   3  11      343.25      316.02     26.35 o 
  -4   3  11      684.90      610.84     17.76 o 
  -3   3  11     1168.36     1091.46     25.55 o 
  -2   3  11      758.02      731.45     17.42 o 
  -1   3  11     1078.02     1055.27     19.96 o 
   0   3  11     1368.03     1359.59     22.90 o 
   1   3  11      435.71      394.25     16.41 o 
   2   3  11      155.49      147.33      9.23 o 
   3   3  11       56.71       67.61      9.61 o 
   4   3  11      125.48      143.24     11.49 o 
  -5   4  11        0.42       -2.68      8.15 o 
  -4   4  11       13.61        2.78      7.75 o 
  -3   4  11       63.83       56.37      7.40 o 
  -2   4  11      256.40      256.91     11.07 o 
  -1   4  11      258.60      248.39      9.42 o 
   0   4  11      403.84      406.05     11.28 o 
   1   4  11      324.66      318.19     15.51 o 
   2   4  11      258.10      248.84     10.74 o 
   3   4  11      105.37      101.94     11.99 o 
   4   4  11        8.59        8.04     10.33 o 
  -5   5  11      259.82      236.66     16.66 o 
  -4   5  11      681.22      616.29     17.86 o 
  -3   5  11      980.79      923.65     20.24 o 
  -2   5  11     1614.57     1587.22     30.25 o 
  -1   5  11      365.52      374.59     12.69 o 
   0   5  11     1823.44     1904.67     30.12 o 
   1   5  11     1185.37     1195.42     26.30 o 
   2   5  11      382.14      385.84     13.58 o 
   3   5  11      440.19      456.24     17.62 o 
   4   5  11      211.74      238.18     14.56 o 
  -5   6  11      126.44      107.17      9.70 o 
  -4   6  11       43.30       52.95      8.60 o 
  -3   6  11       17.71       29.66      7.11 o 
  -2   6  11       15.57       24.81      6.92 o 
  -1   6  11      714.99      696.74     19.90 o 
   0   6  11      650.50      662.07     19.90 o 
   1   6  11      448.46      430.69     15.11 o 
   2   6  11      404.31      373.22     15.13 o 
   3   6  11      371.50      356.26     15.88 o 
   4   6  11      664.40      670.67     22.13 o 
  -5   7  11        3.40       13.25      8.47 o 
  -4   7  11       77.33       85.32      9.02 o 
  -3   7  11      128.91      121.82      8.40 o 
  -2   7  11      360.94      371.30     14.22 o 
  -1   7  11      388.84      390.03     13.01 o 
   0   7  11      118.43      155.77      7.92 o 
   1   7  11      260.88      304.84     13.48 o 
   2   7  11       11.19       10.13      9.34 o 
   3   7  11      226.09      206.50     12.65 o 
   4   7  11       95.01       94.29     12.91 o 
  -4   8  11      160.87      181.19      9.76 o 
  -3   8  11      308.24      294.18     11.92 o 
  -2   8  11       18.87       29.70      7.27 o 
  -1   8  11     1002.66     1056.44     24.65 o 
   0   8  11      133.08      132.47      7.74 o 
   1   8  11      140.50      147.34     10.15 o 
   2   8  11        7.84       19.14      9.61 o 
   3   8  11       27.23       35.77     10.99 o 
   4   8  11      101.64       97.54     12.84 o 
  -4   9  11     1428.80     1498.42     40.92 o 
  -3   9  11     1189.20     1205.10     25.02 o 
  -2   9  11     3058.35     3011.67     53.03 o 
  -1   9  11     1024.67     1075.88     25.18 o 
   0   9  11     1624.75     1714.47     48.79 o 
   1   9  11     1271.14     1276.61     27.90 o 
   2   9  11       54.11       71.44     10.40 o 
   3   9  11     1454.26     1396.98     31.55 o 
   4   9  11       32.47       50.36     12.54 o 
  -4  10  11      318.13      376.26     24.80 o 
  -3  10  11      227.21      246.31     14.95 o 
  -2  10  11       72.96       90.35     10.69 o 
  -1  10  11      427.83      437.98     21.93 o 
   0  10  11        5.15       14.75      6.99 o 
   1  10  11        1.00        4.93      8.62 o 
   2  10  11       31.52       21.10     10.08 o 
   3  10  11       36.16       41.51     11.50 o 
   4  10  11       21.40        6.71     12.17 o 
  -4  11  11      176.89      182.68     10.28 o 
  -3  11  11      166.73      160.44      9.55 o 
  -2  11  11       11.45        4.73      7.27 o 
  -1  11  11       40.59       31.48      7.96 o 
   0  11  11      169.04      173.07      9.23 o 
   1  11  11       72.49       70.39      9.52 o 
   2  11  11        0.45       -1.37      9.97 o 
   3  11  11       17.50       10.62     12.84 o 
   4  11  11       52.83       58.28     13.20 o 
  -4  12  11       15.65       24.16      8.52 o 
  -3  12  11        7.06       13.80      7.84 o 
  -2  12  11       55.98       61.64      8.19 o 
  -1  12  11       91.11       85.25      9.95 o 
   0  12  11      290.74      317.56     15.26 o 
   1  12  11      369.28      365.61     19.13 o 
   2  12  11      269.25      262.90     13.62 o 
   3  12  11      144.26      152.40     13.28 o 
  -4  13  11      553.68      553.97     18.27 o 
  -3  13  11      662.61      622.89     17.36 o 
  -2  13  11      424.74      459.97     16.33 o 
  -1  13  11      291.50      320.67     15.30 o 
   0  13  11      756.43      769.88     28.99 o 
   1  13  11     1101.45     1140.16     30.63 o 
   2  13  11      174.77      207.45     17.04 o 
   3  13  11      319.97      332.88     19.13 o 
  -3  14  11       43.02       45.58      8.61 o 
  -2  14  11       22.40       33.92      8.90 o 
  -1  14  11       82.66       90.61     10.30 o 
   0  14  11      112.66      140.18     15.90 o 
   1  14  11      367.63      370.43     22.56 o 
   2  14  11       64.03       61.30     11.07 o 
   3  14  11       83.41      103.85     13.16 o 
  -3  15  11        9.27       13.02      8.37 o 
  -2  15  11      147.57      155.27     10.68 o 
  -1  15  11       30.05       49.20      9.68 o 
   0  15  11       27.05       44.57     13.02 o 
   1  15  11       47.26       55.47     15.98 o 
   2  15  11       17.08        8.67     12.67 o 
   3  15  11        8.13       13.84     12.20 o 
  -3  16  11       79.74       79.21     10.37 o 
  -2  16  11        6.17       13.01      8.85 o 
  -1  16  11      115.21      132.09     11.15 o 
   0  16  11       27.62       24.27     13.38 o 
   1  16  11      386.34      389.24     27.68 o 
   2  16  11       48.10       37.65     13.14 o 
  -2  17  11      282.20      285.99     14.25 o 
  -1  17  11      846.29      880.50     25.45 o 
   0  17  11      181.88      171.71     31.21 o 
   1  17  11      527.51      535.07     28.05 o 
   2  17  11      115.92      118.27     14.18 o 
  -2  18  11       24.38       21.82     10.40 o 
  -1  18  11       16.38       19.13     13.82 o 
   0  18  11       43.34       56.54     26.50 o 
   1  18  11        0.89       -3.93     19.14 o 
  -1  19  11      123.74      143.38     16.12 o 
   0  19  11       76.43       33.57     25.91 o 
   1  19  11       11.05       12.19     16.68 o 
  -4   0  12      290.16      285.24     20.32 o 
  -3   0  12      938.58      866.96     31.97 o 
  -2   0  12      710.70      687.09     27.57 o 
  -1   0  12      913.59      930.30     31.62 o 
   0   0  12       44.88       34.20     11.50 o 
   1   0  12     3110.89     3025.98     79.54 o 
   2   0  12      307.97      344.12     35.04 o 
   3   0  12        9.73       16.87     12.09 o 
   4   0  12       34.67        6.05     13.85 o 
  -4   1  12       56.94       39.44      9.09 o 
  -3   1  12       38.40       24.34      8.74 o 
  -2   1  12       10.27        3.70      7.80 o 
  -1   1  12      178.89      196.60     10.50 o 
   0   1  12       13.67       22.22      8.13 o 
   1   1  12      266.55      242.67     14.62 o 
   2   1  12      331.57      313.54     14.40 o 
   3   1  12      341.10      335.92     12.80 o 
   4   1  12      136.55      145.17     10.97 o 
  -4   2  12      101.86      113.01     10.12 o 
  -3   2  12      226.78      202.34     11.06 o 
  -2   2  12      206.18      198.44      9.71 o 
  -1   2  12      209.83      195.07     12.50 o 
   0   2  12      382.85      379.80     14.30 o 
   1   2  12      465.37      443.58     16.20 o 
   2   2  12       84.49       76.15     11.90 o 
   3   2  12      235.16      218.89     10.76 o 
   4   2  12        0.35        7.28      9.59 o 
  -4   3  12       38.54       57.47      9.34 o 
  -3   3  12        0.19       28.43      8.68 o 
  -2   3  12        1.02       12.70      7.40 o 
  -1   3  12      187.61      183.31     10.50 o 
   0   3  12       23.95       33.49      8.34 o 
   1   3  12       34.68       30.09     17.00 o 
   2   3  12       65.72       55.13     12.82 o 
   3   3  12      175.86      161.14     11.14 o 
   4   3  12        2.32        6.91     11.13 o 
  -4   4  12      905.04      894.44     23.25 o 
  -3   4  12     1336.66     1291.67     31.11 o 
  -2   4  12      587.55      608.85     16.70 o 
  -1   4  12     1165.66     1201.87     30.68 o 
   0   4  12      444.70      480.73     16.08 o 
   1   4  12     1608.53     1588.81     33.10 o 
   2   4  12      614.81      615.04     19.13 o 
   3   4  12      264.80      279.62     12.78 o 
   4   4  12      401.67      412.13     18.62 o 
  -4   5  12       56.81       77.78      9.77 o 
  -3   5  12        8.77        3.57      8.40 o 
  -2   5  12       89.02       86.52     10.54 o 
  -1   5  12       81.85       73.77     10.03 o 
   0   5  12       42.71       32.07      8.19 o 
   1   5  12       52.95       44.49      9.56 o 
   2   5  12      321.96      300.83     14.42 o 
   3   5  12       60.42       53.44     11.85 o 
   4   5  12        1.22        3.45     12.43 o 
  -4   6  12       36.29       17.07      9.10 o 
  -3   6  12       76.81       64.17      8.52 o 
  -2   6  12        4.53        3.40      7.69 o 
  -1   6  12      107.33      117.14     10.79 o 
   0   6  12      261.89      280.72     12.68 o 
   1   6  12      100.97      105.79     17.43 o 
   2   6  12       25.38       36.01     10.25 o 
   3   6  12        9.73       17.88     11.63 o 
   4   6  12        0.89       19.30     12.64 o 
  -4   7  12        9.57        2.58      8.96 o 
  -3   7  12        3.12       17.11      7.89 o 
  -2   7  12      117.84      120.29      9.70 o 
  -1   7  12        4.08        4.99      9.07 o 
   0   7  12       91.65       99.29     10.30 o 
   1   7  12      358.35      356.99     14.97 o 
   2   7  12       57.98       51.97     11.65 o 
   3   7  12        3.14       -2.98     11.57 o 
  -4   8  12      345.71      322.13     15.29 o 
  -3   8  12      842.88      844.35     20.23 o 
  -2   8  12     1205.31     1221.17     25.72 o 
  -1   8  12       21.56       14.65      9.28 o 
   0   8  12      658.95      713.13     35.00 o 
   1   8  12      448.58      493.64     17.47 o 
   2   8  12      368.77      382.17     16.31 o 
   3   8  12      134.74      134.10     13.32 o 
  -4   9  12       47.02       45.32      9.68 o 
  -3   9  12        0.00       -1.27      8.13 o 
  -2   9  12       98.42      110.65      9.22 o 
  -1   9  12       13.03        0.92      9.14 o 
   0   9  12        3.65        2.74     12.20 o 
   1   9  12       25.32       15.98      9.56 o 
   2   9  12       78.38       55.51     13.24 o 
   3   9  12       72.85       57.89     12.58 o 
  -3  10  12       87.86       74.81      9.09 o 
  -2  10  12       34.66       33.82      9.14 o 
  -1  10  12      576.79      577.37     20.14 o 
   0  10  12      328.98      316.58     20.78 o 
   1  10  12       49.76       55.48     10.05 o 
   2  10  12       29.03       43.61     13.49 o 
   3  10  12      226.38      191.90     14.36 o 
  -3  11  12        3.45        9.40      8.39 o 
  -2  11  12      309.30      321.17     14.57 o 
  -1  11  12        2.04        8.71      9.54 o 
   0  11  12      178.87      205.18     20.02 o 
   1  11  12      155.11      150.06     16.66 o 
   2  11  12      303.55      328.53     19.60 o 
   3  11  12       80.86       96.31     15.31 o 
  -3  12  12      232.82      256.00     12.20 o 
  -2  12  12      209.85      227.85     12.65 o 
  -1  12  12      236.21      244.04     14.34 o 
   0  12  12      606.39      644.41     27.59 o 
   1  12  12       30.39       46.24     18.26 o 
   2  12  12       39.50       32.01     13.95 o 
   3  12  12        3.19       -0.07     14.71 o 
  -3  13  12        2.78       10.69      8.89 o 
  -2  13  12       34.86       35.87      9.51 o 
  -1  13  12        8.69       12.05      9.82 o 
   0  13  12       74.66       86.17     15.90 o 
   1  13  12      310.63      324.07     22.35 o 
   2  13  12      174.52      176.44     13.09 o 
  -2  14  12      492.73      522.62     18.79 o 
  -1  14  12      449.46      485.71     19.36 o 
   0  14  12     1252.24     1282.34     41.66 o 
   1  14  12      872.74      834.53     50.65 o 
   2  14  12      418.82      399.67     20.04 o 
  -2  15  12        0.85       27.37     10.79 o 
  -1  15  12       21.21       23.88     13.94 o 
   0  15  12        1.55       21.79     27.09 o 
   1  15  12       33.09       46.31     23.26 o 
   2  15  12        7.96       11.50     13.41 o 
  -1  16  12      508.91      531.50     26.88 o 
   0  16  12      450.10      497.65     42.40 o 
   1  16  12      345.76      376.33     37.69 o 
  -1  17  12       31.85       44.76     17.67 o 
   0  17  12       20.14        7.66     27.68 o 
  -3   1  13      648.89      596.83     19.50 o 
  -2   1  13       83.99       81.34     10.00 o 
  -1   1  13      390.95      412.92     18.49 o 
   0   1  13      863.64      912.71     23.18 o 
   1   1  13       12.44        5.86      9.92 o 
   2   1  13       34.04       41.36     14.37 o 
   3   1  13       48.01       61.16     12.21 o 
  -3   2  13      317.75      336.06     16.07 o 
  -2   2  13      480.90      474.61     17.36 o 
  -1   2  13      508.69      507.70     23.33 o 
   0   2  13      566.81      608.35     25.92 o 
   1   2  13      226.73      202.56     12.16 o 
   2   2  13      658.12      611.89     19.84 o 
   3   2  13       73.34       62.29     12.92 o 
  -3   3  13      335.16      317.15     15.00 o 
  -2   3  13      357.60      380.71     16.04 o 
  -1   3  13      849.51      930.21     26.44 o 
   0   3  13      837.50      864.78     26.83 o 
   1   3  13      226.59      226.95     12.54 o 
   2   3  13      124.24      136.22     14.54 o 
   3   3  13      172.57      184.13     13.64 o 
  -3   4  13        2.30       -7.71     10.71 o 
  -2   4  13       30.01       27.35      8.55 o 
  -1   4  13       22.32       15.22     10.15 o 
   0   4  13        0.14      -11.99     11.99 o 
   1   4  13      164.54      158.12     11.74 o 
   2   4  13       26.88       22.07     10.87 o 
   3   4  13        0.21        7.66     11.77 o 
  -3   5  13      388.81      415.11     16.95 o 
  -2   5  13      316.23      297.76     14.13 o 
  -1   5  13      365.54      350.57     16.79 o 
   0   5  13      317.68      327.77     21.20 o 
   1   5  13       17.44       13.00     10.16 o 
   2   5  13       23.70       24.95     15.98 o 
   3   5  13       11.88       -6.34     11.77 o 
  -3   6  13       81.78       84.86     10.54 o 
  -2   6  13      169.65      157.00     11.33 o 
  -1   6  13      740.99      736.13     23.45 o 
   0   6  13      135.20      116.05     15.43 o 
   1   6  13      586.35      590.64     19.50 o 
   2   6  13      301.82      300.28     21.08 o 
   3   6  13       12.88       26.57     12.13 o 
  -3   7  13       23.60       13.55      9.73 o 
  -2   7  13        5.71        9.71      9.51 o 
  -1   7  13        7.83       -1.14     10.19 o 
   0   7  13      204.03      182.19     16.85 o 
   1   7  13        0.85        9.95     12.37 o 
   2   7  13       13.97        6.09     11.28 o 
   3   7  13        7.00       -1.05     11.96 o 
  -3   8  13       74.14       93.16     10.04 o 
  -2   8  13      108.99      111.82     14.54 o 
  -1   8  13      501.32      512.29     20.21 o 
   0   8  13      140.33      165.66     17.67 o 
   1   8  13        0.76       -9.71     12.11 o 
   2   8  13      104.13       86.24     12.27 o 
  -3   9  13     1039.67     1093.23     26.07 o 
  -2   9  13      886.14      948.07     24.84 o 
  -1   9  13      400.51      451.60     21.54 o 
   0   9  13     2584.54     2728.46     74.74 o 
   1   9  13      254.90      274.34     26.80 o 
   2   9  13      330.46      327.02     16.02 o 
  -2  10  13      180.52      192.60     21.51 o 
  -1  10  13      829.22      885.89     26.51 o 
   0  10  13       50.20       47.70     28.27 o 
   1  10  13      461.47      404.98     24.06 o 
   2  10  13      283.43      259.03     14.75 o 
  -2  11  13       43.38       58.99     11.64 o 
  -1  11  13      271.92      274.01     17.59 o 
   0  11  13       10.47        6.48     28.27 o 
   1  11  13       77.25       77.12     16.50 o 
   2  11  13       48.45       54.32     12.37 o 
  -2  12  13        7.88        9.82     11.11 o 
  -1  12  13       80.41       76.06     11.59 o 
   0  12  13        0.74      -23.56     28.27 o 
   1  12  13       74.53       45.39     18.26 o 
  -1  13  13      181.78      154.93     17.98 o 
   0  13  13        7.79       -0.59     28.86 o 
   1  13  13        5.07       17.67     30.04 o 
  -2   0  14      271.45      308.02     29.45 o 
  -1   0  14      683.91      675.51     39.46 o 
   0   0  14       33.04       61.84     27.68 o 
   1   0  14       12.65       26.50     28.27 o 
   2   0  14       98.39       82.63     23.26 o 
  -2   1  14       79.95       54.02     13.74 o 
  -1   1  14        9.08      -12.08     12.08 o 
   0   1  14       53.32       61.08     19.36 o 
   1   1  14        5.80      -19.33     19.33 o 
   2   1  14      156.05      136.40     18.87 o 
  -2   2  14        7.86       -9.98     12.70 o 
  -1   2  14       40.17       46.83     18.53 o 
   0   2  14       41.85       67.15     19.56 o 
   1   2  14       24.62       39.39     19.94 o 
   2   2  14        5.73        8.99     11.93 o 
  -2   3  14      618.98      610.94     26.64 o 
  -1   3  14      452.50      484.05     20.55 o 
   0   3  14      450.80      469.39     42.40 o 
   1   3  14      400.73      425.23     26.80 o 
   2   3  14      746.13      704.92     22.43 o 
  -2   4  14      523.04      524.31     25.17 o 
  -1   4  14      194.99      203.09     14.32 o 
   0   4  14      138.77      173.15     31.21 o 
   1   4  14      469.52      492.38     31.10 o 
   2   4  14       71.17       95.42     17.77 o 
  -2   5  14      150.73      141.76     15.58 o 
  -1   5  14       96.31      108.00     12.71 o 
   0   5  14       46.21       47.70     29.45 o 
   1   5  14       23.43       28.95     19.94 o 
  -2   6  14       65.34       46.46     11.99 o 
  -1   6  14        5.44        0.43     13.50 o 
   0   6  14       19.26       44.76     30.04 o 
   1   6  14      147.11      163.60     22.04 o 
  -1   7  14      176.08      177.85     16.79 o 
   0   7  14      207.63      184.34     32.98 o 
   1   7  14      438.93      445.24     41.23 o 
  -1   8  14       87.01       74.99     12.56 o 
   0   8  14      150.05      180.22     33.57 o 
   1   8  14       34.89       54.18     32.39 o 
  -1   9  14       67.46       71.13     12.60 o 
   0   9  14      223.60      200.83     34.16 o 
                                                 
